# Supplementary material for: 1-Acetyl-5-ferrocenyl-3-phenyl-2-pyrazoline
Source: Acta Crystallogr Sect E Struct Rep Online. 2009 Jan 8;65(Pt 2):m127–8. doi: 10.1107/S1600536808043298 (PMC2968248; doi:10.1107/S1600536808043298)
Supplement: Supplementary file 1 [file e-65-0m127-sup1.cif]

##############################################################################
###                                                                        ###
###        Electronic paper (Acta Crystallographica Section E)             ###
###                                                                        ###
##############################################################################
#                                                                            #
# This CIF contains the data in a paper accepted for publication in Acta     #
# Crystallographica Section E. It conforms to the requirements of Notes      #
# for Authors for Section E, and has been peer reviewed under the auspices   #
# of the IUCr Commission on Journals.                                        #
#                                                                            #
# Full details of the Crystallographic Information File format               #
# are given in the paper "The Crystallographic Information File (CIF):       #
# a New Standard Archive File for Crystallography" by S. R. Hall, F. H.      #
# Allen and I. D. Brown [Acta Cryst. (1991), A47, 655-685].                  #
#                                                                            #
# The current version of the core CIF dictionary is obtainable from          #
# ftp://ftp.iucr.org/pub/cif_core.dic. The current version number is 2.4.    #
#                                                                            #
# Software is freely available for graphical display of the structure(s) in  #
# this CIF.  For information consult the CIF home page http://www.iucr.org/  #
# cif/home.html                                                              #
#                                                                            #
# This file may be used for bona fide research purposes within the           #
# scientific community so long as proper attribution is given to the journal # 
# article from which it was obtained.                                        #
#                                                                            #
##############################################################################
                                             
data_I
_audit_creation_method     SHELXL-97
_journal_date_recd_electronic     2008-12-15
_journal_date_accepted     2008-12-19
_journal_name_full     'Acta Crystallographica, Section E'
_journal_year     2009
_journal_volume     65
_journal_issue      2
_journal_page_first     m127
_journal_page_last     m128
_journal_paper_category     QM
_journal_coeditor_code     AT2695
_publ_contact_author
;
'B\"uy\"ukg\"ung\"or, Orhan'
Department of Physics
Faculty of Arts and Sciences
Ondokuz May\?is University
TR-55139
Samsun
Turkey
;
_publ_contact_author_email     'orhanb@omu.edu.tr'
_publ_section_title
;
1-Acetyl-5-ferrocenyl-3-phenyl-2-pyrazoline
;
loop_
    _publ_author_name
    _publ_author_address
    'Karaday\?i, Nevzat'
;
Samsun Vocational School
Ondokuz May\?is University
TR-55139
Samsun
Turkey
;
    'Turgut Cin, G\"unseli'
;
Department of Chemistry
Faculty of Arts and Sciences
Akdeniz University
TR-07058
Antalya
Turkey
;
    'Demirel, Seda'
;
Department of Chemistry
Faculty of Arts and Sciences
Akdeniz University
TR-07058
Antalya
Turkey
;
    '\,Cak\?ic\?i, Abban'
;
Department of Chemistry
Faculty of Arts and Sciences
Akdeniz University
TR-07058
Antalya
Turkey
;
    'B\"uy\"ukg\"ung\"or, Orhan'
;
Department of Physics
Faculty of Arts and Sciences
Ondokuz May\?is University
TR-55139
Samsun
Turkey
;
_chemical_name_systematic
;
1-Acetyl-5-ferrocenyl-3-phenyl-2-pyrazoline
;
_chemical_name_common     ?
_chemical_formula_moiety     'C21 H20 Fe N2 O'
_chemical_formula_sum     'C21 H20 Fe N2 O'
_chemical_formula_iupac     '[Fe (C5 H5) (C1 H15 N2 O)]'
_chemical_formula_weight     372.24
_chemical_melting_point     ?
_symmetry_cell_setting     monoclinic
_symmetry_space_group_name_H-M     'P 21/c'
_symmetry_space_group_name_Hall     '-P 2ybc'
loop_
    _symmetry_equiv_pos_as_xyz
    'x, y, z'
    '-x, y+1/2, -z+1/2'
    '-x, -y, -z'
    'x, -y-1/2, z-1/2'
_cell_length_a     6.0762(4)
_cell_length_b     43.155(2)
_cell_length_c     7.3512(4)
_cell_angle_alpha     90.00
_cell_angle_beta     116.218(4)
_cell_angle_gamma     90.00
_cell_volume     1729.33(17)
_cell_formula_units_Z     4
_cell_measurement_reflns_used     15964
_cell_measurement_theta_min     1.89
_cell_measurement_theta_max     26.19
_cell_measurement_temperature     296(2)
_exptl_crystal_description     'prism'
_exptl_crystal_colour     'brown'
_exptl_crystal_size_max     0.49
_exptl_crystal_size_mid     0.33
_exptl_crystal_size_min     0.05
_exptl_crystal_density_diffrn     1.430
_exptl_crystal_density_meas     ?
_exptl_crystal_density_method     'not measured'
_exptl_crystal_F_000     776
_exptl_absorpt_coefficient_mu     0.883
_exptl_absorpt_correction_type     integration
_exptl_absorpt_process_details     '(X-RED32; Stoe & Cie, 2002)'
_exptl_absorpt_correction_T_min     0.6615
_exptl_absorpt_correction_T_max     0.9619
_exptl_special_details
;
;
_diffrn_ambient_temperature     296(2)
_diffrn_radiation_type     MoK\a
_diffrn_radiation_wavelength     0.71073
_diffrn_radiation_source     'fine-focus sealed tube'
_diffrn_radiation_monochromator     'plane graphite'
_diffrn_measurement_device_type     'STOE IPDS 2'
_diffrn_measurement_device     '2-circle goniometer'
_diffrn_measurement_method     '\w scans'
_diffrn_detector_area_resol_mean     ?
_diffrn_reflns_number     15964
_diffrn_reflns_av_R_equivalents     0.0448
_diffrn_reflns_av_sigmaI/netI     0.0260
_diffrn_reflns_theta_min     2.83
_diffrn_reflns_theta_max     25.66
_diffrn_reflns_theta_full     25.66
_diffrn_measured_fraction_theta_max     0.994
_diffrn_measured_fraction_theta_full     0.994
_diffrn_reflns_limit_h_min     -7
_diffrn_reflns_limit_h_max     7
_diffrn_reflns_limit_k_min     -52
_diffrn_reflns_limit_k_max     51
_diffrn_reflns_limit_l_min     -8
_diffrn_reflns_limit_l_max     8
_diffrn_standards_number     0
_diffrn_standards_interval_count     0
_diffrn_standards_interval_time     ?
_diffrn_standards_decay_%     0
_refine_special_details
;
Refinement of <i>F</i>^2^ against ALL reflections. The weighted <i>R</i>-factor
<i>wR</i> and goodness of fit <i>S</i> are based on <i>F</i>^2^, conventional
<i>R</i>-factors <i>R</i> are based on <i>F</i>, with <i>F</i> set to zero for
negative <i>F</i>^2^. The threshold expression of <i>F</i>^2^ >
\s(<i>F</i>^2^) is used only for calculating <i>R</i>-factors(gt) <i>etc</i>.
and is not relevant to the choice of reflections for refinement.
<i>R</i>-factors based on <i>F</i>^2^ are statistically about twice as large
as those based on <i>F</i>, and <i>R</i>- factors based on ALL data will be
even larger.
;
_reflns_number_total     3256
_reflns_number_gt     2765
_reflns_threshold_expression     'I>2\s(I)'
_refine_ls_structure_factor_coef     Fsqd
_refine_ls_matrix_type     full
_refine_ls_R_factor_all     0.0433
_refine_ls_R_factor_gt     0.0352
_refine_ls_wR_factor_gt     0.0891
_refine_ls_wR_factor_ref     0.0929
_refine_ls_goodness_of_fit_ref     1.043
_refine_ls_restrained_S_all     1.044
_refine_ls_number_reflns     3256
_refine_ls_number_parameters     227
_refine_ls_number_restraints     1
_refine_ls_hydrogen_treatment     constr
_refine_ls_weighting_scheme     calc
_refine_ls_weighting_details
         'calc w=1/[\s^2^(Fo^2^)+(0.0493P)^2^+0.5221P] where P=(Fo^2^+2Fc^2^)/3'
_atom_sites_solution_hydrogens     geom
_atom_sites_solution_primary     direct
_atom_sites_solution_secondary     difmap
_refine_ls_shift/su_max     0.002
_refine_ls_shift/su_mean     0.000
_refine_diff_density_max     0.231
_refine_diff_density_min     -0.457
_refine_ls_extinction_method     none
_refine_ls_extinction_coef     ?
loop_
    _atom_type_symbol
    _atom_type_description
    _atom_type_scat_dispersion_real
    _atom_type_scat_dispersion_imag
    _atom_type_scat_source
    'C' 'C' 0.0033 0.0016
                         'International Tables Vol C Tables 4.2.6.8 and 6.1.1.4'
    'H' 'H' 0.0000 0.0000
                         'International Tables Vol C Tables 4.2.6.8 and 6.1.1.4'
    'N' 'N' 0.0061 0.0033
                         'International Tables Vol C Tables 4.2.6.8 and 6.1.1.4'
    'O' 'O' 0.0106 0.0060
                         'International Tables Vol C Tables 4.2.6.8 and 6.1.1.4'
    'Fe' 'Fe' 0.3463 0.8444
                         'International Tables Vol C Tables 4.2.6.8 and 6.1.1.4'
_computing_data_collection     'X-AREA (Stoe & Cie, 2002)'
_computing_cell_refinement     'X-AREA (Stoe & Cie, 2002)'
_computing_data_reduction     'X-RED (Stoe & Cie, 2002)'
_computing_structure_solution     'SHELXS97 (Sheldrick, 2008)'
_computing_structure_refinement     'SHELXL97 (Sheldrick, 2008)'
_computing_molecular_graphics
;
ORTEPIII (Farrugia, 1997)
;
_computing_publication_material
;
WinGX (Farrugia, 1999) and PLATON (Spek, 2003)
;
loop_
    _atom_site_type_symbol
    _atom_site_label
    _atom_site_fract_x
    _atom_site_fract_y
    _atom_site_fract_z
    _atom_site_U_iso_or_equiv
    _atom_site_adp_type
    _atom_site_calc_flag
    _atom_site_refinement_flags
    _atom_site_occupancy
    _atom_site_disorder_assembly
    _atom_site_disorder_group
    C C1 0.4032(4) 0.43314(5) 0.3252(3) 0.0411(4) Uani d . 1 . .
    C C2 0.4385(4) 0.46493(5) 0.3407(3) 0.0495(5) Uani d . 1 . .
    H H2 0.3732 0.4766 0.4115 0.059 Uiso calc R 1 . .
    C C3 0.5694(5) 0.47951(6) 0.2524(3) 0.0579(6) Uani d . 1 . .
    H H3 0.5932 0.5008 0.2645 0.069 Uiso calc R 1 . .
    C C4 0.6652(5) 0.46210(6) 0.1453(4) 0.0588(6) Uani d . 1 . .
    H H4 0.7585 0.4717 0.0897 0.071 Uiso calc R 1 . .
    C C5 0.6226(4) 0.43077(6) 0.1213(3) 0.0559(6) Uani d . 1 . .
    H H5 0.6812 0.4193 0.0446 0.067 Uiso calc R 1 . .
    C C6 0.4926(4) 0.41618(5) 0.2109(3) 0.0482(5) Uani d . 1 . .
    H H6 0.4648 0.3949 0.1947 0.058 Uiso calc R 1 . .
    C C7 0.2756(4) 0.41761(5) 0.4301(3) 0.0406(4) Uani d . 1 . .
    C C8 0.2110(5) 0.38395(5) 0.4107(4) 0.0542(5) Uani d . 1 . .
    H H8A 0.3558 0.3711 0.4491 0.065 Uiso calc R 1 . .
    H H8B 0.0940 0.3788 0.2732 0.065 Uiso calc R 1 . .
    C C9 0.0970(4) 0.37977(5) 0.5595(3) 0.0458(5) Uani d . 1 . .
    H H9 -0.0725 0.3725 0.4857 0.055 Uiso calc R 1 . .
    C C10 -0.0242(4) 0.42188(5) 0.7322(3) 0.0482(5) Uani d . 1 . .
    C C11 -0.0126(4) 0.45555(6) 0.7829(4) 0.0547(6) Uani d . 1 . .
    H H11A 0.1361 0.4597 0.9028 0.066 Uiso calc R 1 . .
    H H11B -0.1511 0.4610 0.8065 0.066 Uiso calc R 1 . .
    H H11C -0.0153 0.4676 0.6722 0.066 Uiso calc R 1 . .
    C C12 0.2353(4) 0.35877(5) 0.7359(3) 0.0426(4) Uani d . 1 . .
    C C13 0.1310(5) 0.33836(6) 0.8274(4) 0.0541(5) Uani d . 1 . .
    H H13 -0.0358 0.3356 0.7874 0.065 Uiso calc R 1 . .
    C C14 0.3218(6) 0.32297(7) 0.9888(4) 0.0700(7) Uani d . 1 . .
    H H14 0.3034 0.3080 1.0722 0.084 Uiso calc R 1 . .
    C C15 0.5448(5) 0.33420(7) 1.0017(4) 0.0711(7) Uani d . 1 . .
    H H15 0.7001 0.3282 1.0969 0.085 Uiso calc R 1 . .
    C C16 0.4944(4) 0.35620(6) 0.8458(4) 0.0554(5) Uani d . 1 . .
    H H16 0.6099 0.3670 0.8198 0.067 Uiso calc R 1 . .
    C C17 0.3595(9) 0.26768(7) 0.6984(6) 0.0991(13) Uani d . 1 . .
    H H17 0.3663 0.2531 0.7939 0.119 Uiso calc R 1 . .
    C C18 0.5592(7) 0.28122(7) 0.6853(5) 0.0803(9) Uani d . 1 . .
    H H18 0.7234 0.2774 0.7713 0.096 Uiso calc R 1 . .
    C C19 0.4730(5) 0.30115(6) 0.5240(4) 0.0611(6) Uani d . 1 . .
    H H19 0.5706 0.3129 0.4824 0.073 Uiso calc R 1 . .
    C C20 0.2195(5) 0.30119(7) 0.4321(4) 0.0634(6) Uani d U 1 . .
    H H20 0.1183 0.3129 0.3201 0.076 Uiso calc R 1 . .
    C C21 0.1421(7) 0.28010(8) 0.5394(6) 0.0942(12) Uani d U 1 . .
    H H21 -0.0188 0.2753 0.5118 0.113 Uiso calc R 1 . .
    N N1 0.2119(3) 0.43277(4) 0.5499(2) 0.0415(4) Uani d . 1 . .
    N N2 0.0981(3) 0.41220(4) 0.6266(3) 0.0460(4) Uani d . 1 . .
    O O1 -0.1350(3) 0.40299(4) 0.7846(3) 0.0664(5) Uani d . 1 . .
    Fe Fe1 0.34526(6) 0.314282(7) 0.72673(4) 0.04627(12) Uani d . 1 . .
loop_
    _atom_site_aniso_label
    _atom_site_aniso_U_11
    _atom_site_aniso_U_22
    _atom_site_aniso_U_33
    _atom_site_aniso_U_12
    _atom_site_aniso_U_13
    _atom_site_aniso_U_23
    C1 0.0476(10) 0.0436(11) 0.0351(9) 0.0025(8) 0.0209(8) 0.0023(8)
    C2 0.0659(13) 0.0453(13) 0.0471(11) -0.0044(10) 0.0339(11) -0.0033(9)
    C3 0.0803(15) 0.0497(14) 0.0555(13) -0.0140(12) 0.0407(12) -0.0041(10)
    C4 0.0671(14) 0.0682(17) 0.0538(13) -0.0073(12) 0.0382(11) 0.0038(11)
    C5 0.0633(14) 0.0658(16) 0.0511(12) 0.0108(11) 0.0365(11) 0.0039(11)
    C6 0.0597(12) 0.0431(12) 0.0472(11) 0.0074(9) 0.0286(10) 0.0035(9)
    C7 0.0484(10) 0.0365(11) 0.0395(10) 0.0026(8) 0.0220(9) 0.0023(8)
    C8 0.0817(15) 0.0400(12) 0.0555(12) -0.0002(11) 0.0436(12) -0.0006(10)
    C9 0.0549(12) 0.0370(11) 0.0526(11) -0.0039(9) 0.0301(10) -0.0027(9)
    C10 0.0479(11) 0.0500(13) 0.0550(12) 0.0037(9) 0.0305(10) 0.0021(10)
    C11 0.0625(13) 0.0508(14) 0.0627(13) 0.0073(11) 0.0385(12) -0.0016(11)
    C12 0.0514(11) 0.0360(11) 0.0504(11) -0.0037(8) 0.0316(9) -0.0050(8)
    C13 0.0717(14) 0.0464(13) 0.0640(14) -0.0035(11) 0.0480(12) 0.0000(11)
    C14 0.112(2) 0.0588(16) 0.0556(14) 0.0114(15) 0.0519(15) 0.0085(12)
    C15 0.0776(17) 0.0735(19) 0.0495(13) 0.0159(15) 0.0165(12) -0.0036(13)
    C16 0.0543(12) 0.0516(14) 0.0614(13) -0.0045(10) 0.0264(11) -0.0113(11)
    C17 0.195(4) 0.0351(15) 0.106(3) 0.004(2) 0.102(3) 0.0044(15)
    C18 0.102(2) 0.0650(19) 0.0792(18) 0.0324(17) 0.0446(17) 0.0048(15)
    C19 0.0748(16) 0.0577(15) 0.0647(14) 0.0012(12) 0.0434(13) -0.0073(12)
    C20 0.0726(16) 0.0580(16) 0.0581(14) 0.0058(12) 0.0274(12) -0.0140(12)
    C21 0.104(2) 0.075(2) 0.141(3) -0.0429(19) 0.088(3) -0.059(2)
    N1 0.0475(9) 0.0362(9) 0.0476(9) 0.0001(7) 0.0273(8) 0.0034(7)
    N2 0.0572(10) 0.0357(9) 0.0577(10) -0.0002(8) 0.0369(9) 0.0011(8)
    O1 0.0712(11) 0.0596(11) 0.0951(13) -0.0052(8) 0.0611(10) 0.0010(9)
    Fe1 0.0639(2) 0.03565(19) 0.04901(19) 0.00135(13) 0.03384(16) 0.00207(13)
_geom_special_details
;
All e.s.d.'s (except the e.s.d. in the dihedral angle between two l.s. planes)
are estimated using the full covariance matrix. The cell e.s.d.'s are taken
into account individually in the estimation of e.s.d.'s in distances, angles
and torsion angles; correlations between e.s.d.'s in cell parameters are only
used when they are defined by crystal symmetry. An approximate (isotropic)
treatment of cell e.s.d.'s is used for estimating e.s.d.'s involving l.s.
planes.
;
loop_
    _geom_bond_atom_site_label_1
    _geom_bond_atom_site_label_2
    _geom_bond_site_symmetry_2
    _geom_bond_distance
    _geom_bond_publ_flag
    C1 C2 . 1.385(3) ?
    C1 C6 . 1.393(3) ?
    C1 C7 . 1.474(3) ?
    C2 C3 . 1.381(3) ?
    C2 H2 . 0.9300 ?
    C3 C4 . 1.388(3) ?
    C3 H3 . 0.9300 ?
    C4 C5 . 1.373(4) ?
    C4 H4 . 0.9300 ?
    C5 C6 . 1.384(3) ?
    C5 H5 . 0.9300 ?
    C6 H6 . 0.9300 ?
    C7 N1 . 1.286(3) ?
    C7 C8 . 1.495(3) ?
    C8 C9 . 1.542(3) ?
    C8 H8A . 0.9700 ?
    C8 H8B . 0.9700 ?
    C9 N2 . 1.483(3) ?
    C9 C12 . 1.498(3) ?
    C9 H9 . 0.9800 ?
    C10 O1 . 1.223(3) ?
    C10 N2 . 1.356(3) ?
    C10 C11 . 1.494(3) ?
    C11 H11A . 0.9600 ?
    C11 H11B . 0.9600 ?
    C11 H11C . 0.9600 ?
    C12 C13 . 1.417(3) ?
    C12 C16 . 1.421(3) ?
    C12 Fe1 . 2.044(2) ?
    C13 C14 . 1.406(4) ?
    C13 Fe1 . 2.043(2) ?
    C13 H13 . 0.9300 ?
    C14 C15 . 1.402(4) ?
    C14 Fe1 . 2.029(2) ?
    C14 H14 . 0.9300 ?
    C15 C16 . 1.414(4) ?
    C15 Fe1 . 2.032(3) ?
    C15 H15 . 0.9300 ?
    C16 Fe1 . 2.039(2) ?
    C16 H16 . 0.9300 ?
    C17 C18 . 1.388(5) ?
    C17 C21 . 1.426(5) ?
    C17 Fe1 . 2.028(3) ?
    C17 H17 . 0.9300 ?
    C18 C19 . 1.368(4) ?
    C18 Fe1 . 2.042(3) ?
    C18 H18 . 0.9300 ?
    C19 C20 . 1.382(4) ?
    C19 Fe1 . 2.041(2) ?
    C19 H19 . 0.9300 ?
    C20 C21 . 1.414(4) ?
    C20 Fe1 . 2.033(2) ?
    C20 H20 . 0.9300 ?
    C21 Fe1 . 2.023(3) ?
    C21 H21 . 0.9300 ?
    N1 N2 . 1.389(2) ?
loop_
    _geom_angle_atom_site_label_1
    _geom_angle_atom_site_label_2
    _geom_angle_atom_site_label_3
    _geom_angle_site_symmetry_1
    _geom_angle_site_symmetry_3
    _geom_angle
    _geom_angle_publ_flag
    C2 C1 C6 . . 118.84(19) ?
    C2 C1 C7 . . 120.36(18) ?
    C6 C1 C7 . . 120.8(2) ?
    C3 C2 C1 . . 120.9(2) ?
    C3 C2 H2 . . 119.6 ?
    C1 C2 H2 . . 119.6 ?
    C2 C3 C4 . . 119.5(2) ?
    C2 C3 H3 . . 120.2 ?
    C4 C3 H3 . . 120.2 ?
    C5 C4 C3 . . 120.2(2) ?
    C5 C4 H4 . . 119.9 ?
    C3 C4 H4 . . 119.9 ?
    C4 C5 C6 . . 120.1(2) ?
    C4 C5 H5 . . 120.0 ?
    C6 C5 H5 . . 120.0 ?
    C5 C6 C1 . . 120.3(2) ?
    C5 C6 H6 . . 119.8 ?
    C1 C6 H6 . . 119.8 ?
    N1 C7 C1 . . 120.89(19) ?
    N1 C7 C8 . . 114.44(17) ?
    C1 C7 C8 . . 124.66(17) ?
    C7 C8 C9 . . 103.14(17) ?
    C7 C8 H8A . . 111.1 ?
    C9 C8 H8A . . 111.1 ?
    C7 C8 H8B . . 111.1 ?
    C9 C8 H8B . . 111.1 ?
    H8A C8 H8B . . 109.1 ?
    N2 C9 C12 . . 111.39(17) ?
    N2 C9 C8 . . 100.85(16) ?
    C12 C9 C8 . . 115.38(18) ?
    N2 C9 H9 . . 109.6 ?
    C12 C9 H9 . . 109.6 ?
    C8 C9 H9 . . 109.6 ?
    O1 C10 N2 . . 119.5(2) ?
    O1 C10 C11 . . 122.8(2) ?
    N2 C10 C11 . . 117.72(19) ?
    C10 C11 H11A . . 109.5 ?
    C10 C11 H11B . . 109.5 ?
    H11A C11 H11B . . 109.5 ?
    C10 C11 H11C . . 109.5 ?
    H11A C11 H11C . . 109.5 ?
    H11B C11 H11C . . 109.5 ?
    C13 C12 C16 . . 107.3(2) ?
    C13 C12 C9 . . 126.1(2) ?
    C16 C12 C9 . . 126.57(19) ?
    C13 C12 Fe1 . . 69.67(13) ?
    C16 C12 Fe1 . . 69.46(13) ?
    C9 C12 Fe1 . . 127.31(14) ?
    C14 C13 C12 . . 108.6(2) ?
    C14 C13 Fe1 . . 69.26(14) ?
    C12 C13 Fe1 . . 69.76(12) ?
    C14 C13 H13 . . 125.7 ?
    C12 C13 H13 . . 125.7 ?
    Fe1 C13 H13 . . 126.9 ?
    C15 C14 C13 . . 107.8(2) ?
    C15 C14 Fe1 . . 69.91(14) ?
    C13 C14 Fe1 . . 70.32(13) ?
    C15 C14 H14 . . 126.1 ?
    C13 C14 H14 . . 126.1 ?
    Fe1 C14 H14 . . 125.2 ?
    C14 C15 C16 . . 108.7(2) ?
    C14 C15 Fe1 . . 69.68(16) ?
    C16 C15 Fe1 . . 69.97(14) ?
    C14 C15 H15 . . 125.6 ?
    C16 C15 H15 . . 125.6 ?
    Fe1 C15 H15 . . 126.3 ?
    C15 C16 C12 . . 107.6(2) ?
    C15 C16 Fe1 . . 69.40(15) ?
    C12 C16 Fe1 . . 69.80(12) ?
    C15 C16 H16 . . 126.2 ?
    C12 C16 H16 . . 126.2 ?
    Fe1 C16 H16 . . 126.2 ?
    C18 C17 C21 . . 107.8(3) ?
    C18 C17 Fe1 . . 70.60(18) ?
    C21 C17 Fe1 . . 69.23(17) ?
    C18 C17 H17 . . 126.1 ?
    C21 C17 H17 . . 126.1 ?
    Fe1 C17 H17 . . 125.7 ?
    C19 C18 C17 . . 108.3(3) ?
    C19 C18 Fe1 . . 70.41(15) ?
    C17 C18 Fe1 . . 69.52(17) ?
    C19 C18 H18 . . 125.9 ?
    C17 C18 H18 . . 125.9 ?
    Fe1 C18 H18 . . 125.8 ?
    C18 C19 C20 . . 110.0(3) ?
    C18 C19 Fe1 . . 70.45(16) ?
    C20 C19 Fe1 . . 69.86(14) ?
    C18 C19 H19 . . 125.0 ?
    C20 C19 H19 . . 125.0 ?
    Fe1 C19 H19 . . 126.3 ?
    C19 C20 C21 . . 107.4(3) ?
    C19 C20 Fe1 . . 70.49(14) ?
    C21 C20 Fe1 . . 69.23(17) ?
    C19 C20 H20 . . 126.3 ?
    C21 C20 H20 . . 126.3 ?
    Fe1 C20 H20 . . 125.6 ?
    C20 C21 C17 . . 106.5(3) ?
    C20 C21 Fe1 . . 69.96(15) ?
    C17 C21 Fe1 . . 69.55(18) ?
    C20 C21 H21 . . 126.8 ?
    C17 C21 H21 . . 126.8 ?
    Fe1 C21 H21 . . 125.3 ?
    C7 N1 N2 . . 107.90(17) ?
    C10 N2 N1 . . 122.19(18) ?
    C10 N2 C9 . . 123.93(17) ?
    N1 N2 C9 . . 113.44(15) ?
    C21 Fe1 C17 . . 41.22(16) ?
    C21 Fe1 C14 . . 120.23(13) ?
    C17 Fe1 C14 . . 107.75(12) ?
    C21 Fe1 C15 . . 154.41(16) ?
    C17 Fe1 C15 . . 119.21(15) ?
    C14 Fe1 C15 . . 40.41(12) ?
    C21 Fe1 C20 . . 40.80(13) ?
    C17 Fe1 C20 . . 68.15(13) ?
    C14 Fe1 C20 . . 155.83(13) ?
    C15 Fe1 C20 . . 162.88(12) ?
    C21 Fe1 C16 . . 163.86(15) ?
    C17 Fe1 C16 . . 153.23(16) ?
    C14 Fe1 C16 . . 68.46(11) ?
    C15 Fe1 C16 . . 40.64(11) ?
    C20 Fe1 C16 . . 126.18(11) ?
    C21 Fe1 C19 . . 67.35(11) ?
    C17 Fe1 C19 . . 66.57(12) ?
    C14 Fe1 C19 . . 162.48(12) ?
    C15 Fe1 C19 . . 126.26(12) ?
    C20 Fe1 C19 . . 39.65(11) ?
    C16 Fe1 C19 . . 108.62(10) ?
    C21 Fe1 C18 . . 68.04(15) ?
    C17 Fe1 C18 . . 39.88(15) ?
    C14 Fe1 C18 . . 125.98(12) ?
    C15 Fe1 C18 . . 107.74(13) ?
    C20 Fe1 C18 . . 67.11(12) ?
    C16 Fe1 C18 . . 119.50(13) ?
    C19 Fe1 C18 . . 39.14(12) ?
    C21 Fe1 C13 . . 108.82(11) ?
    C17 Fe1 C13 . . 127.20(13) ?
    C14 Fe1 C13 . . 40.41(11) ?
    C15 Fe1 C13 . . 67.68(11) ?
    C20 Fe1 C13 . . 121.85(11) ?
    C16 Fe1 C13 . . 68.10(10) ?
    C19 Fe1 C13 . . 156.12(11) ?
    C18 Fe1 C13 . . 163.57(12) ?
    C21 Fe1 C12 . . 126.67(14) ?
    C17 Fe1 C12 . . 164.70(15) ?
    C14 Fe1 C12 . . 68.53(10) ?
    C15 Fe1 C12 . . 68.28(10) ?
    C20 Fe1 C12 . . 108.77(10) ?
    C16 Fe1 C12 . . 40.74(9) ?
    C19 Fe1 C12 . . 121.34(10) ?
    C18 Fe1 C12 . . 154.21(12) ?
    C13 Fe1 C12 . . 40.57(8) ?
loop_
    _geom_torsion_atom_site_label_1
    _geom_torsion_atom_site_label_2
    _geom_torsion_atom_site_label_3
    _geom_torsion_atom_site_label_4
    _geom_torsion_site_symmetry_1
    _geom_torsion_site_symmetry_2
    _geom_torsion_site_symmetry_3
    _geom_torsion_site_symmetry_4
    _geom_torsion
    _geom_torsion_publ_flag
    C6 C1 C2 C3 . . . . -2.9(3) ?
    C7 C1 C2 C3 . . . . 176.4(2) ?
    C1 C2 C3 C4 . . . . 0.5(4) ?
    C2 C3 C4 C5 . . . . 2.3(4) ?
    C3 C4 C5 C6 . . . . -2.7(4) ?
    C4 C5 C6 C1 . . . . 0.3(3) ?
    C2 C1 C6 C5 . . . . 2.5(3) ?
    C7 C1 C6 C5 . . . . -176.8(2) ?
    C2 C1 C7 N1 . . . . -5.5(3) ?
    C6 C1 C7 N1 . . . . 173.87(19) ?
    C2 C1 C7 C8 . . . . 175.1(2) ?
    C6 C1 C7 C8 . . . . -5.6(3) ?
    N1 C7 C8 C9 . . . . -2.9(3) ?
    C1 C7 C8 C9 . . . . 176.64(19) ?
    C7 C8 C9 N2 . . . . 4.2(2) ?
    C7 C8 C9 C12 . . . . -115.9(2) ?
    N2 C9 C12 C13 . . . . 101.6(2) ?
    C8 C9 C12 C13 . . . . -144.2(2) ?
    N2 C9 C12 C16 . . . . -76.6(3) ?
    C8 C9 C12 C16 . . . . 37.6(3) ?
    N2 C9 C12 Fe1 . . . . -167.51(13) ?
    C8 C9 C12 Fe1 . . . . -53.3(2) ?
    C16 C12 C13 C14 . . . . -1.0(3) ?
    C9 C12 C13 C14 . . . . -179.5(2) ?
    Fe1 C12 C13 C14 . . . . 58.49(17) ?
    C16 C12 C13 Fe1 . . . . -59.53(15) ?
    C9 C12 C13 Fe1 . . . . 122.0(2) ?
    C12 C13 C14 C15 . . . . 1.4(3) ?
    Fe1 C13 C14 C15 . . . . 60.16(18) ?
    C12 C13 C14 Fe1 . . . . -58.80(16) ?
    C13 C14 C15 C16 . . . . -1.2(3) ?
    Fe1 C14 C15 C16 . . . . 59.26(18) ?
    C13 C14 C15 Fe1 . . . . -60.42(18) ?
    C14 C15 C16 C12 . . . . 0.5(3) ?
    Fe1 C15 C16 C12 . . . . 59.60(15) ?
    C14 C15 C16 Fe1 . . . . -59.08(19) ?
    C13 C12 C16 C15 . . . . 0.3(3) ?
    C9 C12 C16 C15 . . . . 178.8(2) ?
    Fe1 C12 C16 C15 . . . . -59.34(17) ?
    C13 C12 C16 Fe1 . . . . 59.67(15) ?
    C9 C12 C16 Fe1 . . . . -121.9(2) ?
    C21 C17 C18 C19 . . . . -0.5(3) ?
    Fe1 C17 C18 C19 . . . . -60.0(2) ?
    C21 C17 C18 Fe1 . . . . 59.5(2) ?
    C17 C18 C19 C20 . . . . 0.6(3) ?
    Fe1 C18 C19 C20 . . . . -58.80(19) ?
    C17 C18 C19 Fe1 . . . . 59.4(2) ?
    C18 C19 C20 C21 . . . . -0.5(3) ?
    Fe1 C19 C20 C21 . . . . -59.63(18) ?
    C18 C19 C20 Fe1 . . . . 59.1(2) ?
    C19 C20 C21 C17 . . . . 0.1(3) ?
    Fe1 C20 C21 C17 . . . . -60.3(2) ?
    C19 C20 C21 Fe1 . . . . 60.43(18) ?
    C18 C17 C21 C20 . . . . 0.2(3) ?
    Fe1 C17 C21 C20 . . . . 60.56(19) ?
    C18 C17 C21 Fe1 . . . . -60.3(2) ?
    C1 C7 N1 N2 . . . . -179.60(17) ?
    C8 C7 N1 N2 . . . . -0.1(2) ?
    O1 C10 N2 N1 . . . . 175.1(2) ?
    C11 C10 N2 N1 . . . . -6.1(3) ?
    O1 C10 N2 C9 . . . . 3.2(3) ?
    C11 C10 N2 C9 . . . . -177.9(2) ?
    C7 N1 N2 C10 . . . . -169.37(19) ?
    C7 N1 N2 C9 . . . . 3.3(2) ?
    C12 C9 N2 C10 . . . . -69.3(3) ?
    C8 C9 N2 C10 . . . . 167.7(2) ?
    C12 C9 N2 N1 . . . . 118.16(18) ?
    C8 C9 N2 N1 . . . . -4.8(2) ?
    C20 C21 Fe1 C17 . . . . -117.2(2) ?
    C20 C21 Fe1 C14 . . . . 160.19(16) ?
    C17 C21 Fe1 C14 . . . . -82.6(2) ?
    C20 C21 Fe1 C15 . . . . -165.3(2) ?
    C17 C21 Fe1 C15 . . . . -48.0(3) ?
    C17 C21 Fe1 C20 . . . . 117.2(2) ?
    C20 C21 Fe1 C16 . . . . 41.2(5) ?
    C17 C21 Fe1 C16 . . . . 158.4(4) ?
    C20 C21 Fe1 C19 . . . . -37.48(16) ?
    C17 C21 Fe1 C19 . . . . 79.8(2) ?
    C20 C21 Fe1 C18 . . . . -79.93(18) ?
    C17 C21 Fe1 C18 . . . . 37.32(18) ?
    C20 C21 Fe1 C13 . . . . 117.28(17) ?
    C17 C21 Fe1 C13 . . . . -125.47(19) ?
    C20 C21 Fe1 C12 . . . . 75.59(19) ?
    C17 C21 Fe1 C12 . . . . -167.16(17) ?
    C18 C17 Fe1 C21 . . . . 118.7(3) ?
    C18 C17 Fe1 C14 . . . . -125.4(2) ?
    C21 C17 Fe1 C14 . . . . 115.90(19) ?
    C18 C17 Fe1 C15 . . . . -82.8(2) ?
    C21 C17 Fe1 C15 . . . . 158.42(18) ?
    C18 C17 Fe1 C20 . . . . 80.0(2) ?
    C21 C17 Fe1 C20 . . . . -38.75(17) ?
    C18 C17 Fe1 C16 . . . . -48.1(3) ?
    C21 C17 Fe1 C16 . . . . -166.9(2) ?
    C18 C17 Fe1 C19 . . . . 36.91(19) ?
    C21 C17 Fe1 C19 . . . . -81.83(19) ?
    C21 C17 Fe1 C18 . . . . -118.7(3) ?
    C18 C17 Fe1 C13 . . . . -165.84(18) ?
    C21 C17 Fe1 C13 . . . . 75.4(2) ?
    C18 C17 Fe1 C12 . . . . 161.2(3) ?
    C21 C17 Fe1 C12 . . . . 42.5(5) ?
    C15 C14 Fe1 C21 . . . . 157.8(2) ?
    C13 C14 Fe1 C21 . . . . -83.8(2) ?
    C15 C14 Fe1 C17 . . . . 114.5(2) ?
    C13 C14 Fe1 C17 . . . . -127.1(2) ?
    C13 C14 Fe1 C15 . . . . 118.4(2) ?
    C15 C14 Fe1 C20 . . . . -169.5(2) ?
    C13 C14 Fe1 C20 . . . . -51.0(3) ?
    C15 C14 Fe1 C16 . . . . -37.34(16) ?
    C13 C14 Fe1 C16 . . . . 81.07(16) ?
    C15 C14 Fe1 C19 . . . . 46.4(4) ?
    C13 C14 Fe1 C19 . . . . 164.8(3) ?
    C15 C14 Fe1 C18 . . . . 74.2(2) ?
    C13 C14 Fe1 C18 . . . . -167.35(17) ?
    C15 C14 Fe1 C13 . . . . -118.4(2) ?
    C15 C14 Fe1 C12 . . . . -81.29(17) ?
    C13 C14 Fe1 C12 . . . . 37.13(14) ?
    C14 C15 Fe1 C21 . . . . -49.1(4) ?
    C16 C15 Fe1 C21 . . . . -169.0(3) ?
    C14 C15 Fe1 C17 . . . . -83.2(2) ?
    C16 C15 Fe1 C17 . . . . 156.81(18) ?
    C16 C15 Fe1 C14 . . . . -120.0(2) ?
    C14 C15 Fe1 C20 . . . . 165.3(3) ?
    C16 C15 Fe1 C20 . . . . 45.3(4) ?
    C14 C15 Fe1 C16 . . . . 120.0(2) ?
    C14 C15 Fe1 C19 . . . . -164.32(16) ?
    C16 C15 Fe1 C19 . . . . 75.72(19) ?
    C14 C15 Fe1 C18 . . . . -125.14(19) ?
    C16 C15 Fe1 C18 . . . . 114.90(17) ?
    C14 C15 Fe1 C13 . . . . 38.05(16) ?
    C16 C15 Fe1 C13 . . . . -81.90(16) ?
    C14 C15 Fe1 C12 . . . . 81.97(17) ?
    C16 C15 Fe1 C12 . . . . -37.99(14) ?
    C19 C20 Fe1 C21 . . . . -118.3(3) ?
    C19 C20 Fe1 C17 . . . . -79.2(2) ?
    C21 C20 Fe1 C17 . . . . 39.1(2) ?
    C19 C20 Fe1 C14 . . . . -164.0(2) ?
    C21 C20 Fe1 C14 . . . . -45.6(4) ?
    C19 C20 Fe1 C15 . . . . 39.8(4) ?
    C21 C20 Fe1 C15 . . . . 158.1(4) ?
    C19 C20 Fe1 C16 . . . . 74.78(19) ?
    C21 C20 Fe1 C16 . . . . -166.9(2) ?
    C21 C20 Fe1 C19 . . . . 118.3(3) ?
    C19 C20 Fe1 C18 . . . . -35.92(18) ?
    C21 C20 Fe1 C18 . . . . 82.4(2) ?
    C19 C20 Fe1 C13 . . . . 159.63(16) ?
    C21 C20 Fe1 C13 . . . . -82.0(2) ?
    C19 C20 Fe1 C12 . . . . 116.80(16) ?
    C21 C20 Fe1 C12 . . . . -124.9(2) ?
    C15 C16 Fe1 C21 . . . . 162.8(4) ?
    C12 C16 Fe1 C21 . . . . 44.0(4) ?
    C15 C16 Fe1 C17 . . . . -49.7(3) ?
    C12 C16 Fe1 C17 . . . . -168.6(2) ?
    C15 C16 Fe1 C14 . . . . 37.14(16) ?
    C12 C16 Fe1 C14 . . . . -81.68(15) ?
    C12 C16 Fe1 C15 . . . . -118.8(2) ?
    C15 C16 Fe1 C20 . . . . -164.97(16) ?
    C12 C16 Fe1 C20 . . . . 76.21(16) ?
    C15 C16 Fe1 C19 . . . . -124.45(17) ?
    C12 C16 Fe1 C19 . . . . 116.73(14) ?
    C15 C16 Fe1 C18 . . . . -83.01(19) ?
    C12 C16 Fe1 C18 . . . . 158.16(14) ?
    C15 C16 Fe1 C13 . . . . 80.79(17) ?
    C12 C16 Fe1 C13 . . . . -38.03(12) ?
    C15 C16 Fe1 C12 . . . . 118.8(2) ?
    C18 C19 Fe1 C21 . . . . -82.6(2) ?
    C20 C19 Fe1 C21 . . . . 38.6(2) ?
    C18 C19 Fe1 C17 . . . . -37.6(2) ?
    C20 C19 Fe1 C17 . . . . 83.5(2) ?
    C18 C19 Fe1 C14 . . . . 36.8(5) ?
    C20 C19 Fe1 C14 . . . . 157.9(3) ?
    C18 C19 Fe1 C15 . . . . 72.4(2) ?
    C20 C19 Fe1 C15 . . . . -166.49(17) ?
    C18 C19 Fe1 C20 . . . . -121.1(3) ?
    C18 C19 Fe1 C16 . . . . 114.1(2) ?
    C20 C19 Fe1 C16 . . . . -124.73(17) ?
    C20 C19 Fe1 C18 . . . . 121.1(3) ?
    C18 C19 Fe1 C13 . . . . -168.0(3) ?
    C20 C19 Fe1 C13 . . . . -46.9(3) ?
    C18 C19 Fe1 C12 . . . . 157.19(19) ?
    C20 C19 Fe1 C12 . . . . -81.69(19) ?
    C19 C18 Fe1 C21 . . . . 80.7(2) ?
    C17 C18 Fe1 C21 . . . . -38.5(2) ?
    C19 C18 Fe1 C17 . . . . 119.2(3) ?
    C19 C18 Fe1 C14 . . . . -167.12(18) ?
    C17 C18 Fe1 C14 . . . . 73.7(3) ?
    C19 C18 Fe1 C15 . . . . -126.2(2) ?
    C17 C18 Fe1 C15 . . . . 114.6(2) ?
    C19 C18 Fe1 C20 . . . . 36.36(18) ?
    C17 C18 Fe1 C20 . . . . -82.8(2) ?
    C19 C18 Fe1 C16 . . . . -83.5(2) ?
    C17 C18 Fe1 C16 . . . . 157.3(2) ?
    C17 C18 Fe1 C19 . . . . -119.2(3) ?
    C19 C18 Fe1 C13 . . . . 162.8(4) ?
    C17 C18 Fe1 C13 . . . . 43.6(5) ?
    C19 C18 Fe1 C12 . . . . -49.6(4) ?
    C17 C18 Fe1 C12 . . . . -168.8(2) ?
    C14 C13 Fe1 C21 . . . . 114.8(2) ?
    C12 C13 Fe1 C21 . . . . -124.90(19) ?
    C14 C13 Fe1 C17 . . . . 72.5(2) ?
    C12 C13 Fe1 C17 . . . . -167.26(19) ?
    C12 C13 Fe1 C14 . . . . 120.3(2) ?
    C14 C13 Fe1 C15 . . . . -38.04(18) ?
    C12 C13 Fe1 C15 . . . . 82.21(16) ?
    C14 C13 Fe1 C20 . . . . 157.98(18) ?
    C12 C13 Fe1 C20 . . . . -81.76(17) ?
    C14 C13 Fe1 C16 . . . . -82.06(18) ?
    C12 C13 Fe1 C16 . . . . 38.19(14) ?
    C14 C13 Fe1 C19 . . . . -168.7(3) ?
    C12 C13 Fe1 C19 . . . . -48.5(3) ?
    C14 C13 Fe1 C18 . . . . 38.8(5) ?
    C12 C13 Fe1 C18 . . . . 159.1(4) ?
    C14 C13 Fe1 C12 . . . . -120.3(2) ?
    C13 C12 Fe1 C21 . . . . 75.45(19) ?
    C16 C12 Fe1 C21 . . . . -166.07(16) ?
    C9 C12 Fe1 C21 . . . . -45.1(2) ?
    C13 C12 Fe1 C17 . . . . 41.7(5) ?
    C16 C12 Fe1 C17 . . . . 160.2(4) ?
    C9 C12 Fe1 C17 . . . . -78.8(5) ?
    C13 C12 Fe1 C14 . . . . -36.99(16) ?
    C16 C12 Fe1 C14 . . . . 81.49(16) ?
    C9 C12 Fe1 C14 . . . . -157.5(2) ?
    C13 C12 Fe1 C15 . . . . -80.60(17) ?
    C16 C12 Fe1 C15 . . . . 37.89(15) ?
    C9 C12 Fe1 C15 . . . . 158.9(2) ?
    C13 C12 Fe1 C20 . . . . 117.39(15) ?
    C16 C12 Fe1 C20 . . . . -124.12(14) ?
    C9 C12 Fe1 C20 . . . . -3.2(2) ?
    C13 C12 Fe1 C16 . . . . -118.49(19) ?
    C9 C12 Fe1 C16 . . . . 121.0(2) ?
    C13 C12 Fe1 C19 . . . . 159.21(15) ?
    C16 C12 Fe1 C19 . . . . -82.30(16) ?
    C9 C12 Fe1 C19 . . . . 38.7(2) ?
    C13 C12 Fe1 C18 . . . . -166.6(3) ?
    C16 C12 Fe1 C18 . . . . -48.1(3) ?
    C9 C12 Fe1 C18 . . . . 72.9(3) ?
    C16 C12 Fe1 C13 . . . . 118.49(19) ?
    C9 C12 Fe1 C13 . . . . -120.6(2) ?
loop_
    _geom_hbond_atom_site_label_D
    _geom_hbond_atom_site_label_H
    _geom_hbond_atom_site_label_A
    _geom_hbond_site_symmetry_A
    _geom_hbond_distance_DH
    _geom_hbond_distance_HA
    _geom_hbond_distance_DA
    _geom_hbond_angle_DHA
    C5 H5 O1 1_654 0.93 2.70 3.599(3) 163.0(10)
    C16 H16 O1 1_655 0.93 2.29 3.201(3) 167.0(10)
    C17 H17 Cg1 4_566 0.93 2.71 3.64(4) 174.0(10)
    C11 H11A Cg2 1_556 0.96 2.60 3.51(5) 158.0(10)
