# Supplementary material for: 1-Acetyl-5-ferrocenyl-3-phenyl-2-pyrazoline
Source: Acta Crystallogr Sect E Struct Rep Online. 2009 Jan 8;65(Pt 2):m127–8. doi: 10.1107/S1600536808043298 (PMC2968248; doi:10.1107/S1600536808043298)
Supplement: Supplementary file 2 [file e-65-0m127-Isup2.hkl]

#
# h,k,l, Fc-squared, Fo-squared, sigma(Fo-squared) and status flag
#
data_I
_shelx_title ' TEST STRUCTURE D:\DATA\GUNSELI4_DENE\GUNSELI4'
_shelx_refln_list_code          4
_shelx_F_calc_maximum      210.74
_exptl_crystal_F_000       776.00
_reflns_d_resolution_high  0.8207
 
loop_
 _symmetry_equiv_pos_as_xyz
 'x, y, z'
 '-x, y+1/2, -z+1/2'
 '-x, -y, -z'
 'x, -y-1/2, z-1/2'
 
_cell_length_a     6.0762
_cell_length_b    43.1555
_cell_length_c     7.3512
_cell_angle_alpha  90.000
_cell_angle_beta  116.218
_cell_angle_gamma  90.000
 
_shelx_F_squared_multiplier     1.000
 
loop_
 _refln_index_h
 _refln_index_k
 _refln_index_l
 _refln_F_squared_calc
 _refln_F_squared_meas
 _refln_F_squared_sigma
 _refln_observed_status
   1   0   0    12942.03    11965.66    112.72 o
   2   0   0       47.37       38.49      4.95 o
   3   0   0      321.97      225.64      4.99 o
   4   0   0      320.37      318.26      5.33 o
   5   0   0        6.84        3.25      4.73 o
   6   0   0       47.46       44.13      5.03 o
   1   1   0    33077.08    27983.88   1075.93 o
   2   1   0      919.68      832.39      5.83 o
   3   1   0       14.14       23.15      2.83 o
   4   1   0      263.90      225.35      3.74 o
   5   1   0      183.31      188.68      3.85 o
   6   1   0        8.85       16.84      3.12 o
   1   2   0     2757.64     2652.79     14.19 o
   2   2   0     1229.69     1233.56      9.80 o
   3   2   0      189.70      127.26      3.75 o
   4   2   0      168.63      180.04      3.51 o
   5   2   0       79.29       68.57      3.63 o
   6   2   0       48.25       45.53      5.12 o
   1   3   0      131.66      190.21      6.11 o
   2   3   0     1066.21     1011.11      7.95 o
   3   3   0      166.83      191.76      3.49 o
   4   3   0      263.08      246.90      3.76 o
   5   3   0      297.47      275.43      6.17 o
   6   3   0       14.38       15.08      3.44 o
   1   4   0     3355.44     3335.95     21.85 o
   2   4   0      140.56      163.81      3.99 o
   3   4   0      516.38      522.88      5.81 o
   4   4   0        2.64        4.21      2.84 o
   5   4   0       92.67       92.74      3.71 o
   6   4   0        2.14       11.57      3.92 o
   1   5   0     3184.29     3075.60     13.95 o
   2   5   0      255.88      271.14      3.88 o
   3   5   0       10.05        9.83      3.17 o
   4   5   0      476.38      490.72      4.75 o
   5   5   0      125.25      137.46      3.85 o
   6   5   0       13.70       20.16      3.61 o
   0   6   0       56.07       76.67     14.24 o
   1   6   0     7779.56     7788.00    101.92 o
   2   6   0      178.56      200.08      4.45 o
   3   6   0      929.86      866.13      7.18 o
   4   6   0      129.22      133.77      3.22 o
   5   6   0       19.44       23.58      3.38 o
   6   6   0       57.18       53.16      4.33 o
   1   7   0     2619.94     2660.09     13.68 o
   2   7   0     2195.71     2168.03     22.73 o
   3   7   0       54.58       54.99      3.09 o
   4   7   0      113.71      116.87      3.54 o
   5   7   0      365.75      396.41      5.00 o
   6   7   0       11.29       18.85      3.91 o
   0   8   0    35633.02    31199.15    231.58 o
   1   8   0     4965.47     4952.78     46.19 o
   2   8   0      374.39      349.04      5.18 o
   3   8   0     3382.22     3532.69     18.33 o
   4   8   0      243.35      247.89      4.19 o
   5   8   0       24.02       31.57      3.11 o
   6   8   0      100.84      109.11      5.06 o
   1   9   0     7657.72     7326.97     96.03 o
   2   9   0     4047.43     4215.62     30.24 o
   3   9   0        0.23        4.55      3.29 o
   4   9   0      386.08      418.83      4.19 o
   5   9   0      139.67      162.93      4.84 o
   6   9   0        2.42       10.05      3.19 o
   0  10   0     3649.94     3574.61    140.97 o
   1  10   0       15.11        6.48      5.69 o
   2  10   0      386.05      412.76      5.24 o
   3  10   0       52.38       53.08      3.32 o
   4  10   0      333.65      344.43      5.34 o
   5  10   0       96.20       99.46      5.80 o
   6  10   0        9.84       13.42      3.45 o
   1  11   0        3.29        6.83      5.55 o
   2  11   0       68.83       72.86      4.02 o
   3  11   0       76.28       73.75      3.56 o
   4  11   0       61.53       66.47      3.50 o
   5  11   0        0.57        4.43      3.68 o
   6  11   0        3.31        7.46      3.35 o
   0  12   0      454.07      446.01     17.80 o
   1  12   0      133.95      147.48      6.99 o
   2  12   0        0.33        2.67      3.83 o
   3  12   0       30.23       37.09      3.47 o
   4  12   0       29.84       32.81      3.37 o
   5  12   0       32.95       32.03      3.13 o
   6  12   0        1.56        0.90      3.52 o
   1  13   0       13.12        2.96      6.11 o
   2  13   0     2492.25     2320.43     44.58 o
   3  13   0       68.92       75.39      3.80 o
   4  13   0      691.79      738.65      9.34 o
   5  13   0      139.29      126.27      5.60 o
   6  13   0        0.28        1.36      3.64 o
   0  14   0     1238.88     1163.69     56.88 o
   1  14   0      103.18       94.73      6.32 o
   2  14   0      317.79      287.19      5.45 o
   3  14   0     1911.26     1920.96      9.41 o
   4  14   0      751.17      791.53      5.62 o
   5  14   0       49.74       52.30      3.40 o
   6  14   0       69.00       61.96      4.78 o
   1  15   0     3777.32     3569.05     48.40 o
   2  15   0     4761.90     4484.49     38.79 o
   3  15   0      429.81      444.16      4.85 o
   4  15   0      101.77       99.59      3.25 o
   5  15   0      178.20      193.19      4.27 o
   6  15   0       37.22       34.93      3.16 o
   0  16   0      554.93      445.96     19.85 o
   1  16   0     1773.76     1742.80     33.95 o
   2  16   0     2365.14     2409.41      9.92 o
   3  16   0     2756.88     2834.61     37.26 o
   4  16   0      207.27      219.67      3.70 o
   5  16   0       59.00       60.28      3.84 o
   6  16   0       22.05       30.24      4.69 o
   1  17   0     6924.35     6821.74    113.91 o
   2  17   0     2071.12     2043.79     10.99 o
   3  17   0       23.86       31.65      3.67 o
   4  17   0      122.27      119.17      3.40 o
   5  17   0       48.22       62.14      3.37 o
   6  17   0        7.19        5.07      3.67 o
   0  18   0     5761.70     5581.62    158.34 o
   1  18   0     1883.03     2018.91     64.15 o
   2  18   0       12.33       11.53      4.15 o
   3  18   0      446.28      442.64      7.16 o
   4  18   0       48.70       51.74      3.14 o
   5  18   0       35.99       37.04      3.39 o
   6  18   0       13.20       18.74      4.11 o
   1  19   0      135.21      159.36     12.58 o
   2  19   0     1171.30     1153.67     10.62 o
   3  19   0       23.07       20.89      3.46 o
   4  19   0        5.72        3.80      3.71 o
   5  19   0       97.34       98.97      4.86 o
   6  19   0       10.66        7.03      3.11 o
   0  20   0     4530.65     4728.64    185.50 o
   1  20   0      711.64      770.12     13.78 o
   2  20   0       12.96       10.59      4.88 o
   3  20   0      416.13      432.21      4.84 o
   4  20   0       87.56      103.01      3.39 o
   5  20   0       11.08       16.80      3.46 o
   6  20   0        1.37        1.63      3.25 o
   1  21   0     1186.18     1195.20     18.95 o
   2  21   0      853.11      809.09     11.11 o
   3  21   0      116.73      123.11      4.52 o
   4  21   0      169.54      159.28      3.21 o
   5  21   0       62.14       60.50      3.58 o
   6  21   0       12.54        3.63      3.16 o
   0  22   0     2918.88     2539.11    127.51 o
   1  22   0      200.90      158.43      6.70 o
   2  22   0       91.57       90.10      4.78 o
   3  22   0     1209.11     1281.09     17.04 o
   4  22   0       66.25       72.41      3.45 o
   5  22   0      148.21      135.95      3.97 o
   6  22   0       91.23       84.84      4.48 o
   1  23   0     1145.61     1064.75     10.93 o
   2  23   0     4642.62     4567.78     37.84 o
   3  23   0        0.21        2.97      3.48 o
   4  23   0      368.79      369.99      4.71 o
   5  23   0      134.77      138.39      3.42 o
   0  24   0     1282.51     1085.32     67.21 o
   1  24   0     3095.26     3355.27     65.97 o
   2  24   0     1068.53     1057.62     12.69 o
   3  24   0      489.13      496.59      4.67 o
   4  24   0      260.99      285.97      4.67 o
   5  24   0       43.16       41.53      3.53 o
   1  25   0     2278.53     2302.80     34.15 o
   2  25   0     1214.23     1183.16     22.62 o
   3  25   0        0.95        4.81      4.24 o
   4  25   0        4.76       14.92      3.26 o
   5  25   0       24.91       24.27      2.98 o
   0  26   0     2900.01     2994.86    166.34 o
   1  26   0      116.06      132.97      7.11 o
   2  26   0       22.00       15.36      4.59 o
   3  26   0      451.27      465.82      9.00 o
   4  26   0        4.28        6.51      3.51 o
   5  26   0        0.01        2.64      3.01 o
   1  27   0      398.40      435.12     12.73 o
   2  27   0       66.61       72.75      5.39 o
   3  27   0       70.40       83.84      5.28 o
   4  27   0       22.06       18.41      3.53 o
   5  27   0       17.11       16.81      3.09 o
   0  28   0      269.42      270.32      9.88 o
   1  28   0      575.86      650.86     29.41 o
   2  28   0      117.73      125.31      5.68 o
   3  28   0      329.20      356.27      6.12 o
   4  28   0        0.74        3.46      3.52 o
   5  28   0       60.74       57.16      3.15 o
   1  29   0      629.70      613.07     12.44 o
   2  29   0      285.46      289.72      6.37 o
   3  29   0        2.86        3.95      4.74 o
   4  29   0       56.66       77.01      4.42 o
   5  29   0       58.40       73.52      3.40 o
   0  30   0      958.34      897.45     57.37 o
   1  30   0       24.39       10.82      9.74 o
   2  30   0        8.97        8.21      4.78 o
   3  30   0      619.76      642.10     14.41 o
   4  30   0       20.10       24.85      3.37 o
   5  30   0       97.15       87.88      3.63 o
   1  31   0     1103.69     1028.43     40.51 o
   2  31   0      204.20      201.89      6.91 o
   3  31   0      167.03      169.60      6.33 o
   4  31   0      549.57      562.79     10.01 o
   5  31   0      184.83      160.16      5.51 o
   0  32   0     1038.50      987.19     56.23 o
   1  32   0      117.87      116.86      7.87 o
   2  32   0      182.88      188.03      7.15 o
   3  32   0      209.90      221.97      8.97 o
   4  32   0      850.20      876.52     25.72 o
   5  32   0        2.33        4.68      3.07 o
   1  33   0       24.95       20.86      6.47 o
   2  33   0      260.96      253.75      7.24 o
   3  33   0       70.57       65.44      5.13 o
   4  33   0        2.56        8.09      3.98 o
   5  33   0       49.94       47.17      3.39 o
   0  34   0       93.39       96.51      8.04 o
   1  34   0        4.62        6.12      6.08 o
   2  34   0        6.59        6.31      6.44 o
   3  34   0      118.51      116.33      5.39 o
   4  34   0       30.92       24.65      3.57 o
   5  34   0       25.76       24.38      3.46 o
   1  35   0       41.84       38.88      6.10 o
   2  35   0       60.90       68.84      8.75 o
   3  35   0      171.60      171.54      5.85 o
   4  35   0       18.27       20.09      4.06 o
   0  36   0       76.51       54.77      8.32 o
   1  36   0        1.27        4.85      5.80 o
   2  36   0       35.24       39.17      6.28 o
   3  36   0      312.14      310.12      6.16 o
   4  36   0      199.46      205.56      7.36 o
   1  37   0        1.69        6.13      6.47 o
   2  37   0      666.14      709.40      8.65 o
   3  37   0        1.32       -2.36      5.30 o
   4  37   0      125.24      125.24      9.81 o
   0  38   0        3.54        4.96      8.16 o
   1  38   0      110.38      110.01      7.86 o
   2  38   0       32.04       30.17      6.23 o
   3  38   0      780.28      794.92     25.97 o
   4  38   0       90.39       89.49      4.68 o
   1  39   0      569.54      532.55     12.82 o
   2  39   0      498.58      521.22     26.26 o
   3  39   0       71.04       91.39      6.83 o
   4  39   0       96.73       89.19      4.79 o
   0  40   0     1171.46     1097.70     18.68 o
   1  40   0      237.25      222.03      7.32 o
   2  40   0       98.47       92.51      6.24 o
   3  40   0      146.71      151.70      6.73 o
   4  40   0       78.24       77.61      6.60 o
   1  41   0      361.77      358.97     15.69 o
   2  41   0        1.01        5.27      5.93 o
   3  41   0        1.66        6.09      6.27 o
   4  41   0       21.63       20.68      5.15 o
   0  42   0      237.73      253.86     11.80 o
   1  42   0        8.81        7.10      7.17 o
   2  42   0        4.36        2.49      5.96 o
   3  42   0        2.47        4.85      5.13 o
   1  43   0       73.45       65.48      6.67 o
   2  43   0        0.20       -4.20      6.64 o
   3  43   0        9.99       14.26      6.20 o
   0  44   0      304.15      249.61     14.57 o
   1  44   0        2.18        3.03      6.39 o
   2  44   0       73.32       76.06      7.11 o
   3  44   0       26.01       22.48      5.23 o
   1  45   0      263.15      260.24      9.97 o
   2  45   0      116.88      114.27      7.47 o
   3  45   0        2.23        9.02      6.23 o
   1  46   0       29.34       35.30      6.73 o
   2  46   0       52.62       53.72      7.07 o
   3  46   0       90.07       78.86      5.79 o
   1  47   0      174.72      160.94     18.35 o
   2  47   0      267.57      235.83      8.08 o
   1  48   0      143.95      115.36      8.26 o
   2  48   0        0.69        0.19      6.17 o
   1  49   0       64.19       55.61      7.15 o
   2  49   0       69.02       75.24      6.63 o
   1  50   0       10.07       15.54      6.75 o
   2  50   0        3.07        6.49      7.04 o
   1  51   0       86.99       77.62      8.21 o
  -6   1   1       30.15       26.14      2.75 o
  -5   1   1       99.34      123.28      4.07 o
  -4   1   1      334.02      326.73      3.44 o
  -3   1   1      272.56      329.93      3.45 o
  -2   1   1     3599.97     3772.14     21.07 o
  -1   1   1     6290.24     6453.04     31.46 o
   0   1   1     2971.06     2937.70     88.64 o
   1   1   1       35.12       31.57      5.78 o
   2   1   1      144.29       89.91      3.93 o
   3   1   1       30.28       46.57      3.64 o
   4   1   1       44.57       52.86      5.01 o
   5   1   1      107.22      104.34      4.43 o
   6   1   1       31.06       25.47      3.97 o
  -6   2   1       69.55       70.64      3.97 o
  -5   2   1      112.58      104.43      3.11 o
  -4   2   1      201.17      194.94      3.19 o
  -3   2   1      227.56      187.98      3.21 o
  -2   2   1      159.92      182.84      3.81 o
  -1   2   1     1873.48     1975.49     15.36 o
   0   2   1    17336.62    15703.57    528.67 o
   1   2   1    18467.11    16143.15    432.25 o
   2   2   1        3.58       24.84      8.54 o
   3   2   1      584.22      528.74     11.29 o
   4   2   1      215.58      223.98      4.63 o
   5   2   1        0.58        3.96      3.43 o
   6   2   1       36.20       29.87      5.35 o
  -6   3   1       18.59       28.27      2.93 o
  -5   3   1      271.50      284.96      3.95 o
  -4   3   1      343.37      334.56      3.64 o
  -3   3   1      195.23      201.76      3.07 o
  -2   3   1     3571.61     3484.25     22.88 o
  -1   3   1    11177.97    11720.44     96.37 o
   0   3   1      684.39      638.83     17.19 o
   1   3   1     1135.76     1077.72     18.18 o
   2   3   1      623.91      579.50      8.16 o
   3   3   1       12.78       12.73      3.76 o
   4   3   1      373.20      377.01      4.20 o
   5   3   1      104.73      107.04      6.49 o
   6   3   1        4.48        6.33      3.60 o
  -6   4   1       82.17       75.03      3.23 o
  -5   4   1       34.98       38.38      3.13 o
  -4   4   1      708.88      737.68      9.68 o
  -3   4   1     1923.05     1804.26      9.47 o
  -2   4   1     1071.61     1081.33      8.00 o
  -1   4   1    20045.81    19185.02    245.07 o
   0   4   1    25690.06    22963.14    504.20 o
   1   4   1    44413.32    34418.68   1616.99 o
   2   4   1      163.17      159.88      4.34 o
   3   4   1     1062.11      984.46      5.68 o
   4   4   1      559.20      600.69      8.67 o
   5   4   1       16.26       20.22      4.80 o
   6   4   1       12.40       13.06      3.58 o
  -6   5   1       70.31       75.28      5.34 o
  -5   5   1      351.51      355.33      4.15 o
  -4   5   1      283.21      282.80      3.93 o
  -3   5   1      100.47       96.31      3.21 o
  -2   5   1     1042.68     1053.11      5.64 o
  -1   5   1     2230.17     2737.48     18.99 o
   0   5   1      118.25      104.65      6.87 o
   1   5   1    13884.14    12811.72    242.74 o
   2   5   1     4794.36     4587.10     32.34 o
   3   5   1      272.42      273.66      4.46 o
   4   5   1      199.88      205.58      4.18 o
   5   5   1      234.47      243.57      5.34 o
   6   5   1        2.22        3.90      4.32 o
  -6   6   1       86.07       77.46      3.27 o
  -5   6   1       12.25       18.80      2.87 o
  -4   6   1        8.98       17.06      2.91 o
  -3   6   1     2225.30     2162.75     20.84 o
  -2   6   1      311.99      321.71      3.83 o
  -1   6   1      550.55      643.33      6.10 o
   0   6   1      256.83      252.25      7.41 o
   1   6   1     1434.55     1511.72      9.62 o
   2   6   1      534.63      570.86      8.31 o
   3   6   1      989.48      980.39      8.58 o
   4   6   1       95.37       94.95      3.54 o
   5   6   1        0.83       -4.29      3.83 o
   6   6   1       68.51       58.81      5.65 o
  -6   7   1        3.94        6.01      3.27 o
  -5   7   1      284.80      262.52      3.38 o
  -4   7   1      686.08      686.68      7.44 o
  -3   7   1      821.26      841.16      4.73 o
  -2   7   1      708.25      728.09      5.17 o
  -1   7   1      771.48      659.04      8.84 o
   0   7   1    10396.59     9726.30    140.68 o
   1   7   1       17.08       20.26      6.13 o
   2   7   1      160.45      150.34      5.49 o
   3   7   1      165.80      177.20      4.53 o
   4   7   1        6.36        4.59      3.37 o
   5   7   1      106.70       99.46      4.37 o
   6   7   1        3.13        2.39      4.40 o
  -6   8   1        3.35        7.39      3.23 o
  -5   8   1        8.78       15.00      2.81 o
  -4   8   1      584.18      601.48      4.44 o
  -3   8   1       15.87       23.50      3.11 o
  -2   8   1     1315.49     1330.01     13.94 o
  -1   8   1     4223.54     4246.26     47.13 o
   0   8   1      771.03      741.67     11.18 o
   1   8   1     1667.35     1840.59     19.28 o
   2   8   1     1536.38     1656.72     20.94 o
   3   8   1        8.10       11.00      3.68 o
   4   8   1       85.49       80.38      3.83 o
   5   8   1        0.22        3.98      3.43 o
   6   8   1        6.78       10.24      4.03 o
  -6   9   1        0.05        7.09      3.71 o
  -5   9   1       82.14       97.49      2.96 o
  -4   9   1      162.45      164.49      3.59 o
  -3   9   1        2.65        3.28      3.38 o
  -2   9   1      470.44      452.77      5.15 o
  -1   9   1     3741.19     3493.67     48.30 o
   0   9   1     9628.08     8970.05    121.70 o
   1   9   1     2852.28     2889.94     19.73 o
   2   9   1        5.65        1.47      4.21 o
   3   9   1       61.52       85.74      3.92 o
   4   9   1        2.36        7.38      3.15 o
   5   9   1      207.74      215.03      5.74 o
   6   9   1        0.91        4.39      4.07 o
  -6  10   1       44.68       48.60      3.83 o
  -5  10   1       23.92       25.53      3.10 o
  -4  10   1      409.02      408.71      4.37 o
  -3  10   1     1676.06     1729.05     10.29 o
  -2  10   1        0.45        0.00      3.26 o
  -1  10   1      315.38      329.52      7.34 o
   0  10   1     2457.33     2259.27     50.03 o
   1  10   1      154.07      186.65      6.74 o
   2  10   1      911.95      942.84     13.39 o
   3  10   1      726.94      732.17      7.58 o
   4  10   1      345.34      323.90      5.96 o
   5  10   1        9.21        5.29      3.28 o
   6  10   1       43.41       42.82      4.15 o
  -6  11   1       26.19       41.51      4.74 o
  -5  11   1      378.97      404.85      4.13 o
  -4  11   1      502.45      545.70      8.93 o
  -3  11   1     1541.11     1638.08      9.41 o
  -2  11   1     5807.41     5533.74     25.87 o
  -1  11   1      788.35      701.93     14.26 o
   0  11   1       72.15       97.91      8.18 o
   1  11   1      643.06      549.61      7.73 o
   2  11   1     2616.78     2558.89     35.82 o
   3  11   1      142.33      110.08      4.55 o
   4  11   1       92.68      103.56      4.08 o
   5  11   1       72.87       70.18      3.50 o
   6  11   1        1.59        1.47      4.20 o
  -6  12   1      154.15      146.03      6.09 o
  -5  12   1       39.75       43.05      3.87 o
  -4  12   1     2564.53     2666.13     31.82 o
  -3  12   1     2239.49     2193.42     17.59 o
  -2  12   1     1310.38     1327.95      7.01 o
  -1  12   1        5.36        1.97      5.11 o
   0  12   1      117.68      108.50      8.37 o
   1  12   1      278.77      282.16      7.12 o
   2  12   1      200.16      202.81      4.94 o
   3  12   1     2111.94     2126.53     44.65 o
   4  12   1      730.33      734.29     10.05 o
   5  12   1        7.71       13.05      3.55 o
   6  12   1        7.22        9.77      4.01 o
  -6  13   1       23.02       31.28      3.38 o
  -5  13   1      297.90      307.88      5.56 o
  -4  13   1      713.41      758.41      5.12 o
  -3  13   1       43.34       69.25      3.27 o
  -2  13   1     1703.90     1723.48     29.59 o
  -1  13   1      125.86      152.65      6.28 o
   0  13   1      696.12      627.16     13.76 o
   1  13   1     2098.68     2047.18     19.16 o
   2  13   1     5473.87     5455.23     70.36 o
   3  13   1      278.28      327.50      5.45 o
   4  13   1      429.80      471.75      6.80 o
   5  13   1       78.41       84.71      4.47 o
   6  13   1        2.68       -2.53      4.25 o
  -6  14   1        3.17       -2.04      3.05 o
  -5  14   1        0.04        5.75      4.30 o
  -4  14   1       77.43       98.95      3.48 o
  -3  14   1     1191.06     1203.13     11.81 o
  -2  14   1        1.15       -0.73      3.18 o
  -1  14   1     5998.80     5704.47     87.34 o
   0  14   1       17.19        4.91      7.89 o
   1  14   1     1714.50     1779.72     21.54 o
   2  14   1        3.60        5.92      4.16 o
   3  14   1      446.22      460.96     11.37 o
   4  14   1        2.73        1.63      3.04 o
   5  14   1        6.05       13.46      3.78 o
  -6  15   1        0.13        1.95      3.64 o
  -5  15   1        0.89        3.52      3.51 o
  -4  15   1        4.54        7.19      3.47 o
  -3  15   1      188.26      197.41      4.32 o
  -2  15   1      107.72       84.38      4.46 o
  -1  15   1       27.34       22.26      5.55 o
   0  15   1     4081.79     3967.06    125.89 o
   1  15   1      170.78      135.31      5.05 o
   2  15   1      119.19      145.31     13.60 o
   3  15   1       28.57       24.39      4.19 o
   4  15   1       32.11       40.07      4.22 o
   5  15   1        1.80        9.19      3.89 o
  -6  16   1        3.88        9.10      3.29 o
  -5  16   1        2.38        4.47      2.79 o
  -4  16   1      167.98      175.36      3.78 o
  -3  16   1        3.75        5.99      3.12 o
  -2  16   1        8.33        6.64      3.84 o
  -1  16   1       37.57       41.47      5.62 o
   0  16   1     1149.13     1141.63     98.39 o
   1  16   1     1416.55     1470.04     31.95 o
   2  16   1       35.38       43.66      4.69 o
   3  16   1      155.75      176.31      4.71 o
   4  16   1       87.60      101.87      3.72 o
   5  16   1        0.85        4.71      3.48 o
  -6  17   1       11.71       15.63      3.37 o
  -5  17   1       62.92       64.17      2.97 o
  -4  17   1       50.87       51.05      3.43 o
  -3  17   1       10.45        6.11      3.21 o
  -2  17   1     1588.45     1555.39     30.01 o
  -1  17   1     2094.88     1934.07     33.10 o
   0  17   1        4.24        0.16      8.40 o
   1  17   1      481.15      426.41     14.84 o
   2  17   1      491.87      493.82      9.69 o
   3  17   1      110.56      128.28      4.12 o
   4  17   1       87.14       87.57      4.04 o
   5  17   1       77.84       83.50      3.77 o
  -6  18   1       17.18       20.81      3.18 o
  -5  18   1        1.86        3.47      2.97 o
  -4  18   1       23.82       27.18      3.45 o
  -3  18   1     2308.14     2305.84     29.43 o
  -2  18   1      807.28      785.86     12.10 o
  -1  18   1     3743.34     3611.38     64.81 o
   0  18   1      261.72      205.29      9.15 o
   1  18   1      455.12      379.73     20.74 o
   2  18   1      645.10      614.59      8.69 o
   3  18   1      944.58     1003.34     13.23 o
   4  18   1       83.16      101.22      3.93 o
   5  18   1       16.03       15.63      2.94 o
  -6  19   1       13.94       21.26      3.66 o
  -5  19   1      388.00      390.42      7.24 o
  -4  19   1      143.21      142.38      3.37 o
  -3  19   1      335.36      350.92      4.07 o
  -2  19   1     3124.38     2913.36     57.52 o
  -1  19   1     5229.58     5182.87    110.93 o
   0  19   1      715.68      716.33     41.28 o
   1  19   1     3266.19     3171.91     62.37 o
   2  19   1     1901.58     1874.65     36.85 o
   3  19   1       34.41       46.11      3.67 o
   4  19   1      115.03      112.00      4.31 o
   5  19   1       89.44      112.13      5.80 o
  -6  20   1      104.63       89.10      3.68 o
  -5  20   1       52.95       54.62      2.92 o
  -4  20   1      918.03      968.21     16.28 o
  -3  20   1     1696.08     1701.90     16.68 o
  -2  20   1       35.25       32.16      5.29 o
  -1  20   1      495.12      427.54     14.81 o
   0  20   1     7030.50     6910.61    339.10 o
   1  20   1      279.75      238.49      7.77 o
   2  20   1      454.96      468.93      8.28 o
   3  20   1     1042.79     1088.68     15.61 o
   4  20   1       17.48       22.36      3.67 o
   5  20   1        0.44        3.47      3.30 o
  -6  21   1       54.83       49.74      3.68 o
  -5  21   1       58.51       53.79      3.49 o
  -4  21   1      154.25      145.46      5.61 o
  -3  21   1      111.10      113.01      4.50 o
  -2  21   1     2790.23     2848.45     40.23 o
  -1  21   1      331.04      349.50      7.13 o
   0  21   1      116.77      140.86     12.63 o
   1  21   1     3313.25     3400.73    128.99 o
   2  21   1     2396.13     2394.50     31.41 o
   3  21   1       64.67       66.22      3.73 o
   4  21   1      159.70      168.69      7.62 o
   5  21   1       11.63       12.14      3.51 o
  -6  22   1        2.81        2.68      3.47 o
  -5  22   1       26.69       25.17      2.63 o
  -4  22   1       14.96       20.71      3.23 o
  -3  22   1      214.86      202.73      4.44 o
  -2  22   1      208.79      193.18      5.37 o
  -1  22   1     1283.81     1353.86     25.84 o
   0  22   1     2290.49     2419.37    157.73 o
   1  22   1     2215.12     2353.46     58.48 o
   2  22   1      406.01      389.70      5.83 o
   3  22   1        7.24       11.25      4.38 o
   4  22   1       25.90       31.38      3.91 o
   5  22   1       40.98       40.27      3.65 o
  -6  23   1        6.18        9.88      3.41 o
  -5  23   1       88.88       93.34      3.69 o
  -4  23   1       49.90       42.91      3.66 o
  -3  23   1        3.32        2.29      3.86 o
  -2  23   1      792.61      801.35     17.84 o
  -1  23   1       41.81       44.92      5.46 o
   0  23   1      297.07      254.38     18.37 o
   1  23   1      552.65      557.60     19.85 o
   2  23   1       34.95       35.16      5.16 o
   3  23   1       24.98       35.53      4.03 o
   4  23   1       50.77       50.31      3.34 o
   5  23   1        7.91        7.33      3.85 o
  -6  24   1        3.63        5.26      3.52 o
  -5  24   1       71.79       67.83      4.19 o
  -4  24   1      312.96      333.10      6.04 o
  -3  24   1        4.64        8.79      3.82 o
  -2  24   1      709.87      703.15     11.06 o
  -1  24   1       31.95       29.82      4.83 o
   0  24   1     2758.10     2767.45    176.64 o
   1  24   1     1770.89     1862.57     84.05 o
   2  24   1       41.90       62.05      5.34 o
   3  24   1       19.08       24.91      4.52 o
   4  24   1        0.49        2.39      3.82 o
   5  24   1        3.20        1.21      3.87 o
  -6  25   1       88.36       67.32      4.88 o
  -5  25   1       52.84       49.93      3.73 o
  -4  25   1        5.45        5.17      3.00 o
  -3  25   1       29.73       34.15      3.48 o
  -2  25   1      866.54      819.28     14.27 o
  -1  25   1      685.42      655.64     10.80 o
   0  25   1      238.82      283.29     16.32 o
   1  25   1      692.53      622.82     33.89 o
   2  25   1      760.91      815.87     11.14 o
   3  25   1       83.23       86.49      4.15 o
   4  25   1       88.10       86.30      4.16 o
   5  25   1        7.42       16.16      4.36 o
  -6  26   1       10.21       11.46      3.57 o
  -5  26   1        2.29        3.51      3.26 o
  -4  26   1       60.29       55.80      2.94 o
  -3  26   1      249.01      234.94      7.44 o
  -2  26   1      476.44      490.98      9.52 o
  -1  26   1     1791.02     1667.33     11.76 o
   0  26   1     1511.71     1263.11     74.71 o
   1  26   1     1122.75     1060.79     42.54 o
   2  26   1      519.06      589.08     15.60 o
   3  26   1       73.28       74.78      4.36 o
   4  26   1        0.59        3.64      3.69 o
   5  26   1       82.87       66.80      3.52 o
  -6  27   1       27.93       18.93      4.94 o
  -5  27   1      260.77      247.10      3.83 o
  -4  27   1      275.04      272.65      5.31 o
  -3  27   1       64.09       70.16      3.93 o
  -2  27   1     1511.51     1499.04     31.89 o
  -1  27   1     1485.08     1467.52     10.56 o
   0  27   1      144.89      143.24     16.19 o
   1  27   1     1415.32     1350.74     92.59 o
   2  27   1      693.85      674.00     12.41 o
   3  27   1        2.11        0.68      3.68 o
   4  27   1      184.10      189.15      4.51 o
   5  27   1      193.71      179.80      7.96 o
  -5  28   1       57.28       59.75      3.25 o
  -4  28   1      589.07      587.12      6.71 o
  -3  28   1     1935.42     1951.03     21.89 o
  -2  28   1        1.05        0.52      4.82 o
  -1  28   1     1123.02     1148.67      9.24 o
   0  28   1     2227.17     2185.25    102.00 o
   1  28   1      107.21       83.81      6.93 o
   2  28   1       37.63       41.85      5.85 o
   3  28   1      850.85      888.92     10.33 o
   4  28   1       14.02       12.19      3.29 o
   5  28   1        0.66        8.20      3.58 o
  -5  29   1      374.00      339.86     10.49 o
  -4  29   1        1.85        2.68      3.09 o
  -3  29   1      862.20      831.70     22.11 o
  -2  29   1      531.92      502.40      6.42 o
  -1  29   1      703.96      712.04      9.75 o
   0  29   1      657.77      695.38     59.82 o
   1  29   1      377.42      359.60     22.51 o
   2  29   1      257.52      260.83      8.29 o
   3  29   1      149.82      159.98      6.52 o
   4  29   1      109.76       99.92      3.94 o
   5  29   1        3.18        3.48      3.18 o
  -5  30   1       33.81       37.12      3.03 o
  -4  30   1      497.99      504.97      3.99 o
  -3  30   1        2.17       -1.46      3.65 o
  -2  30   1      215.06      217.65      5.37 o
  -1  30   1      269.43      262.60      6.56 o
   0  30   1      303.37      299.14     22.51 o
   1  30   1        1.45        6.98      6.31 o
   2  30   1       41.06       50.30      6.34 o
   3  30   1       61.91       68.82      4.56 o
   4  30   1      147.53      163.50      7.90 o
   5  30   1       28.92       16.52      4.19 o
  -5  31   1        0.00        1.45      3.42 o
  -4  31   1      156.26      155.26      4.85 o
  -3  31   1       91.61       97.64      3.30 o
  -2  31   1       41.73       44.36      4.83 o
  -1  31   1       97.36      101.63      6.12 o
   0  31   1       54.63       56.26      6.83 o
   1  31   1       88.94      100.97      6.62 o
   2  31   1        0.59        7.23      6.02 o
   3  31   1        0.05        0.71      4.58 o
   4  31   1        9.58        6.81      3.59 o
  -5  32   1        0.05        4.86      3.14 o
  -4  32   1      365.53      390.20      5.40 o
  -3  32   1      252.02      263.09      8.38 o
  -2  32   1      382.55      395.94      9.37 o
  -1  32   1       84.41       83.23      5.25 o
   0  32   1       48.08       50.01      6.72 o
   1  32   1      259.80      260.22      9.72 o
   2  32   1      110.22      101.35      4.90 o
   3  32   1      171.36      180.19      4.54 o
   4  32   1        0.84        5.32      3.90 o
  -5  33   1       77.61       79.99      3.34 o
  -4  33   1       87.82      105.76      3.96 o
  -3  33   1       23.16       20.16      4.57 o
  -2  33   1       55.48       57.70      5.12 o
  -1  33   1      445.80      450.77      7.05 o
   0  33   1      140.90      141.11      7.94 o
   1  33   1       81.39       80.43      6.65 o
   2  33   1      248.36      269.69      7.03 o
   3  33   1        8.94       11.48      4.47 o
   4  33   1      293.79      314.30     10.76 o
  -5  34   1        0.00        0.29      3.19 o
  -4  34   1      198.46      203.72      5.93 o
  -3  34   1       23.49       25.55      4.63 o
  -2  34   1      137.84      145.03      5.72 o
  -1  34   1      294.38      290.46      6.51 o
   0  34   1      764.52      730.22     58.33 o
   1  34   1       68.84       76.27      6.67 o
   2  34   1      164.85      175.04      6.61 o
   3  34   1      256.36      274.41     10.38 o
   4  34   1       66.25       67.82      3.93 o
  -5  35   1      114.87      102.98      3.61 o
  -4  35   1       79.69       80.45      4.09 o
  -3  35   1        5.86        4.12      4.15 o
  -2  35   1      699.91      718.51     17.12 o
  -1  35   1      206.56      191.80      6.43 o
   0  35   1       66.11       73.93      7.88 o
   1  35   1      776.55      757.00     48.99 o
   2  35   1      776.91      729.26     16.44 o
   3  35   1        3.64       -1.83      5.94 o
   4  35   1       69.15       71.42      4.34 o
  -5  36   1       42.27       34.53      3.40 o
  -4  36   1      264.04      261.91     11.79 o
  -3  36   1      759.73      798.28     23.14 o
  -2  36   1       11.45        7.92      5.03 o
  -1  36   1        5.80       10.02      5.49 o
   0  36   1      998.79     1006.73     55.25 o
   1  36   1      371.72      346.42     24.65 o
   2  36   1      186.32      189.85      7.62 o
   3  36   1      294.44      296.41     13.49 o
   4  36   1       16.46       14.70      3.95 o
  -5  37   1      148.17      122.91      5.17 o
  -4  37   1        0.80        2.88      3.94 o
  -3  37   1      292.20      276.00      5.94 o
  -2  37   1      143.77      135.52      5.52 o
  -1  37   1      142.99      161.26      6.03 o
   0  37   1        5.11       18.25      6.17 o
   1  37   1      327.81      326.07     12.17 o
   2  37   1       34.51       38.50      6.11 o
   3  37   1       32.38       37.31      6.11 o
   4  37   1        9.15       10.14      3.96 o
  -4  38   1      111.39       95.29      4.03 o
  -3  38   1       32.35       31.42      5.14 o
  -2  38   1       14.90       16.00      5.26 o
  -1  38   1      135.94      129.82      6.85 o
   0  38   1       42.57       58.65      6.66 o
   1  38   1        0.43        0.15      5.93 o
   2  38   1       48.72       57.72      6.45 o
   3  38   1       10.88       17.78      4.69 o
   4  38   1        9.98        4.80      4.57 o
  -4  39   1       19.31       17.35      3.51 o
  -3  39   1       68.62       75.27      4.70 o
  -2  39   1       69.30       65.17      5.25 o
  -1  39   1       72.27       80.90      6.67 o
   0  39   1       90.12       71.87      7.08 o
   1  39   1       19.89       16.19      6.16 o
   2  39   1      200.94      199.09      5.93 o
   3  39   1        0.38       12.44      5.96 o
   4  39   1       34.99       31.33      4.84 o
  -4  40   1      187.10      168.94      8.15 o
  -3  40   1      312.77      295.93      6.99 o
  -2  40   1        9.87       11.97      5.24 o
  -1  40   1        1.54        4.99      4.94 o
   0  40   1       30.41       31.83      6.65 o
   1  40   1      237.69      204.44      7.05 o
   2  40   1      128.84      136.50      6.48 o
   3  40   1       84.61       83.80      7.54 o
  -4  41   1       98.74       86.27      5.21 o
  -3  41   1       95.07      101.36      5.91 o
  -2  41   1      107.56      113.02      5.88 o
  -1  41   1      246.90      266.86      7.56 o
   0  41   1        4.14        7.97      6.39 o
   1  41   1      515.83      541.21     21.20 o
   2  41   1       67.02       79.93     11.29 o
   3  41   1        0.63        0.19      4.97 o
  -4  42   1       86.17       80.29      5.40 o
  -3  42   1      217.88      213.88      8.13 o
  -2  42   1       61.01       59.74      6.46 o
  -1  42   1      180.79      188.92      6.65 o
   0  42   1      513.94      552.19     22.24 o
   1  42   1        2.04       -2.62      6.11 o
   2  42   1      245.70      244.48     31.44 o
   3  42   1      138.91      156.12     10.07 o
  -4  43   1       10.04        6.49      4.80 o
  -3  43   1       85.81       72.38     13.32 o
  -2  43   1      730.78      754.17      9.80 o
  -1  43   1      818.00      817.25     25.79 o
   0  43   1        0.57       12.87      7.47 o
   1  43   1      524.90      520.38     31.54 o
   2  43   1      171.75      160.85      6.80 o
   3  43   1        0.25        1.68      6.24 o
  -3  44   1       54.79       51.79      6.56 o
  -2  44   1        8.69        6.19      6.36 o
  -1  44   1      269.72      300.87      8.26 o
   0  44   1     1156.44     1047.66     30.64 o
   1  44   1      203.46      172.26      8.13 o
   2  44   1       66.48       64.30      6.46 o
   3  44   1      106.09       94.82     12.00 o
  -3  45   1       65.39       68.13      7.64 o
  -2  45   1      223.56      216.09     13.19 o
  -1  45   1      126.81      148.68      7.67 o
   0  45   1       18.34       30.97      6.85 o
   1  45   1       92.94       98.38      7.03 o
   2  45   1      126.27      122.56      6.61 o
  -3  46   1       49.23       34.01      7.00 o
  -2  46   1        1.34        0.83      6.15 o
  -1  46   1        1.96        4.84      7.93 o
   0  46   1        8.88       16.49      7.33 o
   1  46   1        2.98       -0.17      5.67 o
   2  46   1       52.42       38.11      6.47 o
  -3  47   1       18.67       17.41      5.10 o
  -2  47   1        1.03        1.49      6.95 o
  -1  47   1        1.73        3.51      9.62 o
   0  47   1        0.07        1.33      7.04 o
   1  47   1        1.86        2.33      5.92 o
   2  47   1       16.05       18.02      4.95 o
  -2  48   1        0.74        2.97     11.02 o
   0  48   1      156.45      139.61      8.31 o
   1  48   1        9.84        4.72      6.74 o
   2  48   1       12.98       10.37      6.15 o
  -2  49   1      167.29      187.96     31.40 o
   0  49   1        0.97        0.11      7.24 o
   1  49   1      163.84      149.70     21.47 o
  -2  50   1       10.04        8.39      7.57 o
   0  50   1      281.67      320.33     10.13 o
   1  50   1        0.75        3.12      6.03 o
   0  51   1        0.17        5.23      7.32 o
   1  51   1      132.72      138.44      9.68 o
   0  52   1       48.75       45.45     12.32 o
  -7   0   2        4.40        8.86      3.82 o
  -6   0   2      284.73      301.79     10.26 o
  -5   0   2      155.51      177.88      5.09 o
  -4   0   2     2441.19     2462.05     16.29 o
  -3   0   2     2941.37     2661.88     16.69 o
  -2   0   2      144.33      168.10      4.73 o
  -1   0   2      380.86      445.54      8.05 o
   0   0   2    13839.72    11801.14    796.75 o
   1   0   2     2627.03     2530.10     71.99 o
   2   0   2     1762.53     1856.54     32.44 o
   3   0   2     1247.13     1273.05      9.18 o
   4   0   2       19.48       28.08      6.49 o
   5   0   2        1.83       10.91      6.18 o
  -7   1   2        3.68        6.20      3.27 o
  -6   1   2       74.26       67.62      4.58 o
  -5   1   2      564.74      582.50      7.37 o
  -4   1   2       57.93       42.12      2.91 o
  -3   1   2     1433.22     1306.64      5.97 o
  -2   1   2     6249.68     6391.56     56.24 o
  -1   1   2       13.34       26.84      3.64 o
   0   1   2      493.07      509.46     12.30 o
   1   1   2     1333.71     1207.46     16.71 o
   2   1   2     2736.61     2670.12     29.62 o
   3   1   2       29.14       28.14      4.72 o
   4   1   2      236.92      236.16      3.76 o
   5   1   2       46.09       55.45      3.29 o
  -7   2   2       77.94       64.13      4.06 o
  -6   2   2        8.52        9.99      3.50 o
  -5   2   2        9.57       14.55      3.10 o
  -4   2   2      944.84      893.60      4.68 o
  -3   2   2     1002.32      906.19      5.94 o
  -2   2   2       14.38       13.52      2.99 o
  -1   2   2     3253.81     3360.83     50.82 o
   0   2   2      189.43      204.18      4.00 o
   1   2   2       50.24       79.44      4.02 o
   2   2   2     5532.23     5288.49     85.92 o
   3   2   2      659.86      670.38      6.35 o
   4   2   2       44.50       49.69      3.67 o
   5   2   2       23.88       22.78      5.18 o
  -7   3   2       70.55       70.19      3.78 o
  -6   3   2       40.52       36.08      4.92 o
  -5   3   2       43.85       39.26      2.84 o
  -4   3   2      522.87      572.92      5.33 o
  -3   3   2        0.43        2.24      2.39 o
  -2   3   2       43.57       49.84      2.84 o
  -1   3   2      312.05      343.25      4.38 o
   0   3   2      284.37      302.95      5.63 o
   1   3   2     3990.42     3856.63     58.25 o
   2   3   2        2.25        7.34      4.38 o
   3   3   2        0.00        5.39      4.15 o
   4   3   2       53.73       49.27      3.50 o
   5   3   2       19.43       20.58      3.48 o
  -7   4   2        0.06        3.66      3.47 o
  -6   4   2       52.18       56.56      3.01 o
  -5   4   2       19.39       20.72      2.89 o
  -4   4   2        9.79       12.66      2.31 o
  -3   4   2     2181.64     2219.05     11.03 o
  -2   4   2      208.27      215.63      3.40 o
  -1   4   2     1230.95     1286.12     18.70 o
   0   4   2      111.96       93.51      3.78 o
   1   4   2      610.34      548.95      7.82 o
   2   4   2       14.21       17.81      3.86 o
   3   4   2        7.19       14.17      3.31 o
   4   4   2       13.30       23.27      3.95 o
   5   4   2        0.05        6.34      3.51 o
  -7   5   2       60.31       54.26      3.80 o
  -6   5   2        2.26        3.68      2.66 o
  -5   5   2        5.96       10.69      2.54 o
  -4   5   2        1.01        4.64      2.41 o
  -3   5   2      237.54      243.72      3.50 o
  -2   5   2       68.77       92.77      2.90 o
  -1   5   2     4059.36     3983.82     64.73 o
   0   5   2     1869.96     1830.56     35.72 o
   1   5   2     1904.90     1928.73     25.49 o
   2   5   2       39.79       48.69      4.55 o
   3   5   2       98.83      128.31      4.34 o
   4   5   2        8.73       12.82      3.60 o
   5   5   2        2.86        5.79      3.14 o
  -7   6   2       46.37       46.59      3.84 o
  -6   6   2       13.28        9.59      2.41 o
  -5   6   2        2.53        7.32      2.52 o
  -4   6   2      567.52      587.59      5.08 o
  -3   6   2     1863.93     1828.48     12.17 o
  -2   6   2       22.60       34.30      2.78 o
  -1   6   2       20.51       32.76      3.72 o
   0   6   2      406.61      377.06      8.45 o
   1   6   2       65.00       60.08      4.43 o
   2   6   2     5771.15     6010.51     82.92 o
   3   6   2      264.53      247.64      4.23 o
   4   6   2       41.55       52.23      5.15 o
   5   6   2        1.32        1.70      3.96 o
  -7   7   2        3.56        3.23      3.47 o
  -6   7   2       75.15       83.91      2.90 o
  -5   7   2      590.29      628.22      7.83 o
  -4   7   2      271.25      272.44      5.02 o
  -3   7   2     2609.03     2564.16     21.66 o
  -2   7   2     4319.54     4286.25     32.62 o
  -1   7   2     1436.21     1448.47     21.74 o
   0   7   2       64.55       70.75      4.01 o
   1   7   2     4266.13     4225.56     78.18 o
   2   7   2       21.35       47.67      5.01 o
   3   7   2       11.75        9.75      3.67 o
   4   7   2      107.78      123.76      4.24 o
   5   7   2       77.82       81.42      5.32 o
  -7   8   2       64.40       51.16     10.77 o
  -6   8   2      141.18      150.11      4.05 o
  -5   8   2        2.35        6.23      2.97 o
  -4   8   2     1477.31     1461.36     13.46 o
  -3   8   2     6981.98     7163.25     34.33 o
  -2   8   2       22.06       18.53      2.36 o
  -1   8   2      547.41      560.63      9.77 o
   0   8   2     1091.47      976.02     19.16 o
   1   8   2        6.45        9.99      4.46 o
   2   8   2       45.68       76.76      5.51 o
   3   8   2      833.88      833.65     10.13 o
   4   8   2      261.56      270.04      3.79 o
   5   8   2        7.02       13.12      3.50 o
  -7   9   2        2.57        4.43      3.46 o
  -6   9   2       92.29       92.36      3.03 o
  -5   9   2      874.17      885.28     15.62 o
  -4   9   2      344.38      389.56      5.22 o
  -3   9   2      498.39      501.98      8.02 o
  -2   9   2      996.94      945.83      6.87 o
  -1   9   2      744.30      875.27     11.41 o
   0   9   2     2352.70     2214.38     46.93 o
   1   9   2      784.21      668.75     15.26 o
   2   9   2     4683.59     4849.70     80.47 o
   3   9   2      345.64      346.15      6.70 o
   4   9   2      159.97      170.03      3.57 o
   5   9   2      104.43       92.07      4.79 o
  -7  10   2        7.42        9.47      3.37 o
  -6  10   2      218.20      202.34      3.95 o
  -5  10   2       51.69       55.60      2.77 o
  -4  10   2     1606.67     1549.92     12.04 o
  -3  10   2      418.00      516.75      8.36 o
  -2  10   2        3.09        7.97      2.58 o
  -1  10   2     2187.02     2184.13     40.13 o
   0  10   2       70.44       41.27      4.01 o
   1  10   2       40.82       41.08      4.65 o
   2  10   2      186.70      149.94      4.82 o
   3  10   2      923.21      941.07     19.46 o
   4  10   2       69.49       59.11      3.66 o
   5  10   2       31.51       26.09      3.45 o
  -7  11   2       44.01       29.46      4.31 o
  -6  11   2       84.41       77.78      3.00 o
  -5  11   2      300.79      300.03      4.87 o
  -4  11   2      148.34      171.95      3.30 o
  -3  11   2      380.20      461.12      4.19 o
  -2  11   2      149.74      161.76      3.50 o
  -1  11   2      837.51      937.01     18.06 o
   0  11   2       16.18       23.44      4.22 o
   1  11   2       27.32       32.29      4.17 o
   2  11   2      258.48      268.99      5.70 o
   3  11   2      303.88      309.19      5.45 o
   4  11   2      181.51      192.47      6.61 o
   5  11   2        4.76        2.27      4.60 o
  -7  12   2       19.22       22.90      3.55 o
  -6  12   2        6.99       10.93      3.23 o
  -5  12   2       48.88       57.17      3.09 o
  -4  12   2       42.61       45.07      3.03 o
  -3  12   2      464.43      522.00      6.96 o
  -2  12   2      266.75      319.72      3.62 o
  -1  12   2       33.18       44.24      3.24 o
   0  12   2      569.07      589.81     11.69 o
   1  12   2      711.22      775.09     16.53 o
   2  12   2       50.40       62.92      4.25 o
   3  12   2       24.65       29.15      3.81 o
   4  12   2       71.47       73.11      3.81 o
   5  12   2        3.31        6.54      3.60 o
  -6  13   2       27.65       38.64      3.70 o
  -5  13   2      133.36      145.79      3.31 o
  -4  13   2       76.42       61.55      3.12 o
  -3  13   2      367.34      376.88      4.03 o
  -2  13   2      105.48       66.65      2.89 o
  -1  13   2      123.10      131.44      3.42 o
   0  13   2        4.86        6.54      3.87 o
   1  13   2      612.78      553.69     14.56 o
   2  13   2      552.24      502.68      5.23 o
   3  13   2        1.69       -2.41      4.77 o
   4  13   2        4.37        8.71      3.79 o
   5  13   2        5.77        6.55      3.61 o
  -6  14   2       90.88       92.55      4.91 o
  -5  14   2       13.31       16.87      2.80 o
  -4  14   2     1478.66     1552.36     10.96 o
  -3  14   2      107.39       81.00      3.20 o
  -2  14   2        6.53        2.99      3.04 o
  -1  14   2        3.44        7.51      3.67 o
   0  14   2     2013.11     1872.17     35.23 o
   1  14   2        0.43        1.97      3.90 o
   2  14   2     1145.41     1217.07      9.81 o
   3  14   2      706.14      739.79     19.73 o
   4  14   2       73.24       74.81      4.74 o
   5  14   2        5.38        4.67      3.65 o
  -6  15   2       62.80       73.81      4.84 o
  -5  15   2      759.51      802.23     13.55 o
  -4  15   2       91.95       83.13      3.23 o
  -3  15   2     1765.96     1707.79     28.66 o
  -2  15   2     4990.70     4939.29     55.90 o
  -1  15   2      775.00      685.71     17.07 o
   0  15   2        3.97        2.78      3.67 o
   1  15   2     2995.09     2831.46     83.19 o
   2  15   2      797.17      745.88     13.68 o
   3  15   2        0.06        9.10      4.32 o
   4  15   2      118.82      124.70      5.55 o
   5  15   2       10.08       16.35      3.79 o
  -6  16   2      118.24      108.36      8.01 o
  -5  16   2        0.82       10.08      2.60 o
  -4  16   2      905.52      852.48     12.27 o
  -3  16   2     3824.74     4028.77     31.71 o
  -2  16   2       12.67        7.80      6.30 o
  -1  16   2     2490.88     2338.96     36.68 o
   0  16   2       46.81       31.23      5.39 o
   1  16   2      320.80      295.22      7.29 o
   2  16   2      775.35      752.52     14.19 o
   3  16   2      871.49      912.88     12.41 o
   4  16   2       77.07       87.26      5.34 o
   5  16   2        1.24        2.00      3.59 o
  -6  17   2       57.23       64.03      4.21 o
  -5  17   2      566.43      577.20      4.62 o
  -4  17   2      167.96      189.77      5.62 o
  -3  17   2      163.52      149.75      4.19 o
  -2  17   2      726.65      617.91      6.64 o
  -1  17   2     3098.87     3051.21     62.59 o
   0  17   2      454.79      453.83     10.92 o
   1  17   2      469.59      422.45     13.92 o
   2  17   2      495.47      515.83      8.30 o
   3  17   2        7.77       10.79      3.54 o
   4  17   2      193.58      189.34      4.28 o
   5  17   2      110.37       94.28      4.12 o
  -6  18   2       48.20       35.70      3.10 o
  -5  18   2       41.40       49.23      3.66 o
  -4  18   2       72.06       70.72      3.49 o
  -3  18   2        8.13        2.83      3.93 o
  -2  18   2       37.42       48.40      3.32 o
  -1  18   2      443.85      405.89     10.97 o
   0  18   2     3153.59     3188.07     89.57 o
   1  18   2      160.52      176.90      5.03 o
   2  18   2        3.93        9.39      3.77 o
   3  18   2      186.41      192.32      4.45 o
   4  18   2        3.91        9.94      4.47 o
   5  18   2        8.75        9.91      3.82 o
  -6  19   2        7.58        9.98      2.97 o
  -5  19   2        0.42        3.33      3.00 o
  -4  19   2       51.75       63.22      4.26 o
  -3  19   2       17.94       18.98      3.21 o
  -2  19   2      164.31      151.01      3.85 o
  -1  19   2      728.08      788.63     12.88 o
   0  19   2      273.11      266.81     13.04 o
   1  19   2      145.19      157.35      4.76 o
   2  19   2        1.55        5.20      3.54 o
   3  19   2      137.00      128.12      3.63 o
   4  19   2       29.60       33.40      4.72 o
   5  19   2        0.66        0.84      3.79 o
  -6  20   2        1.50       10.64      4.66 o
  -5  20   2       53.89       56.21      3.01 o
  -4  20   2        0.17       -1.71      3.39 o
  -3  20   2      373.49      390.21     12.44 o
  -2  20   2       62.71       72.95      3.06 o
  -1  20   2     1101.18     1034.94     22.98 o
   0  20   2        4.21        4.63      5.57 o
   1  20   2      816.26      873.31     18.46 o
   2  20   2      497.17      560.73      8.62 o
   3  20   2        2.05        4.74      3.90 o
   4  20   2        0.15        3.17      3.97 o
   5  20   2        1.38        2.69      3.70 o
  -6  21   2       40.51       37.84      3.01 o
  -5  21   2      108.81      113.82      3.08 o
  -4  21   2      162.76      184.21      4.24 o
  -3  21   2       27.15       29.11      4.63 o
  -2  21   2      645.73      596.76      6.16 o
  -1  21   2      894.60      918.24     25.16 o
   0  21   2     1012.33     1026.19     29.59 o
   1  21   2      237.46      224.98      7.51 o
   2  21   2      248.76      235.10      4.91 o
   3  21   2        3.73        8.75      3.65 o
   4  21   2       18.43       28.30      3.96 o
   5  21   2        3.71       11.87      4.30 o
  -6  22   2       39.70       42.34      3.47 o
  -5  22   2       69.19       66.62      2.92 o
  -4  22   2       25.36       37.30      3.79 o
  -3  22   2        3.13        3.90      4.03 o
  -2  22   2      162.27      193.27      5.34 o
  -1  22   2     3033.88     3015.73     50.01 o
   0  22   2     5524.71     5294.90    125.64 o
   1  22   2       83.72      101.70      5.72 o
   2  22   2      192.00      199.97      5.74 o
   3  22   2      297.23      320.65      6.55 o
   4  22   2        0.54        5.42      3.56 o
   5  22   2       14.97       14.32      3.81 o
  -6  23   2      101.31       95.50      3.92 o
  -5  23   2       28.82       30.99      3.20 o
  -4  23   2      358.73      345.05      8.67 o
  -3  23   2        3.18        6.19      4.07 o
  -2  23   2     3934.50     3927.52     85.06 o
  -1  23   2     1874.40     1876.46     48.48 o
   0  23   2      331.38      283.85     15.98 o
   1  23   2     2101.67     2136.05     37.57 o
   2  23   2      196.54      200.68      8.91 o
   3  23   2       37.15       38.19      3.47 o
   4  23   2      179.02      184.56      6.94 o
   5  23   2       34.30       41.38      4.14 o
  -6  24   2        1.01        3.40      3.70 o
  -5  24   2        5.53        5.62      2.79 o
  -4  24   2      741.98      785.23     19.73 o
  -3  24   2     1655.39     1656.20     37.61 o
  -2  24   2       57.04       45.45      8.93 o
  -1  24   2     5366.65     5184.09     99.34 o
   0  24   2     3465.49     3411.39    269.91 o
   1  24   2      215.69      195.41      6.20 o
   2  24   2      620.44      611.83     23.10 o
   3  24   2       56.03       59.64      4.08 o
   4  24   2       89.69       87.06      4.38 o
  -6  25   2       53.25       49.75      3.33 o
  -5  25   2      124.62      123.47      3.81 o
  -4  25   2      189.94      185.80      3.82 o
  -3  25   2     1054.75     1063.52     36.79 o
  -2  25   2     3163.45     3197.06     87.65 o
  -1  25   2     1054.90      996.49     18.75 o
   0  25   2       78.42       72.70     12.21 o
   1  25   2      836.85      830.05     38.08 o
   2  25   2      193.60      203.57      7.15 o
   3  25   2        7.15        8.14      3.69 o
   4  25   2      102.00       99.10      4.77 o
  -6  26   2       69.61       49.48      3.56 o
  -5  26   2        5.56        9.78      3.04 o
  -4  26   2       79.71       72.73      3.90 o
  -3  26   2      820.68      815.19     23.62 o
  -2  26   2      198.68      221.42     10.68 o
  -1  26   2        1.11        6.24      4.93 o
   0  26   2      309.95      310.40      9.19 o
   1  26   2      264.36      273.85     10.83 o
   2  26   2        0.85        1.61      3.96 o
   3  26   2      330.30      331.69      7.44 o
   4  26   2        0.09        1.08      3.26 o
  -6  27   2        3.96        3.60      3.20 o
  -5  27   2      349.89      299.77      3.97 o
  -4  27   2       78.31       83.32      3.44 o
  -3  27   2       29.11       29.14      3.88 o
  -2  27   2      275.32      264.94      6.69 o
  -1  27   2        5.18        9.05      4.98 o
   0  27   2       16.51       22.08      7.21 o
   1  27   2      115.71      102.56      7.34 o
   2  27   2      326.91      313.64      6.45 o
   3  27   2       15.87       17.01      4.44 o
   4  27   2        9.73        5.89      3.44 o
  -6  28   2        4.47        1.57      3.15 o
  -5  28   2        9.52       10.69      3.47 o
  -4  28   2       14.80       13.43      2.88 o
  -3  28   2      966.55      965.61     13.27 o
  -2  28   2      107.85      119.84      4.82 o
  -1  28   2       26.01       23.37      5.21 o
   0  28   2      303.26      306.02      9.40 o
   1  28   2      240.20      272.79     17.07 o
   2  28   2       77.35       80.33      4.62 o
   3  28   2       50.82       43.64      4.00 o
   4  28   2        0.21       -0.18      3.73 o
  -6  29   2        9.97        9.81      3.01 o
  -5  29   2       75.76       88.64      3.54 o
  -4  29   2       98.81       92.04      3.65 o
  -3  29   2       10.48        8.52      5.30 o
  -2  29   2      391.29      400.26     11.33 o
  -1  29   2      292.82      294.93      6.20 o
   0  29   2       29.00       16.40      6.84 o
   1  29   2      251.67      233.11      7.04 o
   2  29   2      115.23      114.68      5.48 o
   3  29   2       28.24       41.20      4.46 o
   4  29   2       47.15       49.59      4.56 o
  -5  30   2       81.20       78.28      2.98 o
  -4  30   2       12.33       19.37      2.82 o
  -3  30   2        2.71        5.73      3.16 o
  -2  30   2      203.96      199.91      5.23 o
  -1  30   2     1557.51     1578.64     27.47 o
   0  30   2     1178.48     1106.30     67.57 o
   1  30   2      366.80      355.87      7.35 o
   2  30   2       25.61       31.70      4.48 o
   3  30   2      450.06      476.38     13.49 o
   4  30   2       10.32        9.46      3.53 o
  -5  31   2      361.91      362.80     13.13 o
  -4  31   2       74.36       82.67      3.27 o
  -3  31   2        3.62        2.83      3.85 o
  -2  31   2      291.42      302.94      8.91 o
  -1  31   2      551.86      539.65     14.72 o
   0  31   2      255.71      218.04     10.56 o
   1  31   2      247.17      261.28      7.14 o
   2  31   2      639.22      654.46     23.37 o
   3  31   2        0.19        3.17      3.71 o
   4  31   2      136.33      127.97      3.98 o
  -5  32   2        1.60        0.35      3.00 o
  -4  32   2      781.62      852.50     19.48 o
  -3  32   2      641.59      669.99     17.49 o
  -2  32   2      451.57      479.00      8.56 o
  -1  32   2     1624.14     1637.26     23.84 o
   0  32   2      586.07      596.68     19.79 o
   1  32   2      207.39      218.51     21.36 o
   2  32   2       45.37       63.52      6.00 o
   3  32   2       86.08       82.37      4.82 o
   4  32   2       43.72       46.32      4.00 o
  -5  33   2       20.28       21.71      3.39 o
  -4  33   2      277.03      273.77      3.75 o
  -3  33   2      314.58      291.85      8.17 o
  -2  33   2     2080.91     2085.07     37.24 o
  -1  33   2       40.24       41.34      5.79 o
   0  33   2       93.17       85.69      8.21 o
   1  33   2      500.52      536.33     51.02 o
   2  33   2      107.09       99.31      6.26 o
   3  33   2        5.15        6.58      4.89 o
   4  33   2       14.12       13.62      3.52 o
  -5  34   2        0.28        0.26      2.64 o
  -4  34   2        5.10        3.69      3.16 o
  -3  34   2      688.37      680.49     15.53 o
  -2  34   2       20.54       19.00      4.74 o
  -1  34   2       17.22       14.43      5.46 o
   0  34   2      416.62      429.85     26.22 o
   1  34   2       12.73       15.97     11.94 o
   2  34   2       29.86       31.76      4.99 o
   3  34   2        6.07        4.79      5.07 o
   4  34   2       11.79       11.57      3.58 o
  -5  35   2        0.30        7.30      3.11 o
  -4  35   2       19.26       20.58      3.35 o
  -3  35   2      148.09      141.24      3.83 o
  -2  35   2      382.04      382.24      5.78 o
  -1  35   2       29.67       25.24      5.42 o
   0  35   2       12.59       12.06      5.97 o
   1  35   2      140.29      138.55      9.89 o
   2  35   2        0.30       -2.64      4.13 o
   3  35   2        1.21        3.21      5.03 o
   4  35   2        1.18        5.45     11.56 o
  -5  36   2        3.34        4.66      3.21 o
  -4  36   2       82.97       86.50      3.09 o
  -3  36   2      317.87      307.70     11.25 o
  -2  36   2       27.06       30.88      4.81 o
  -1  36   2      168.69      175.99      6.11 o
   0  36   2      169.91      144.45      6.90 o
   1  36   2        0.10       -0.93      6.09 o
   2  36   2        4.95       -2.44      5.92 o
   3  36   2        5.50        3.92      5.91 o
  -5  37   2       50.83       42.93      2.83 o
  -4  37   2      127.83      129.14      3.44 o
  -3  37   2       13.92       11.35      4.36 o
  -2  37   2      441.41      450.77      6.10 o
  -1  37   2        4.66        5.58      5.30 o
   0  37   2       25.74       22.54      6.60 o
   1  37   2      520.45      505.11     17.70 o
   2  37   2       42.62       49.60      6.09 o
   3  37   2        2.16        4.32      5.99 o
  -5  38   2        6.88        9.64      3.15 o
  -4  38   2       87.81       79.69      3.43 o
  -3  38   2      180.92      171.97      6.03 o
  -2  38   2      198.72      189.58      5.47 o
  -1  38   2      273.79      293.01      8.35 o
   0  38   2     1053.03     1092.51     90.10 o
   1  38   2       11.30        9.36      4.73 o
   2  38   2      308.49      310.97      7.19 o
   3  38   2       81.98       87.02      6.19 o
  -4  39   2        6.14        8.05      3.60 o
  -3  39   2      289.95      289.90     10.63 o
  -2  39   2      241.93      257.29      5.71 o
  -1  39   2      737.30      773.64     36.02 o
   0  39   2       26.55       33.91     11.94 o
   1  39   2      871.93      864.81     25.49 o
   2  39   2      166.49      155.34      5.60 o
   3  39   2        6.50        8.00      4.28 o
  -4  40   2      186.62      185.55      7.94 o
  -3  40   2      217.20      234.93      7.91 o
  -2  40   2       37.87       35.71      4.93 o
  -1  40   2      432.48      436.99     19.12 o
   0  40   2      719.16      755.98     35.14 o
   1  40   2      193.54      173.27      5.75 o
   2  40   2       64.55       76.02      6.33 o
   3  40   2       40.65       42.98      5.89 o
  -4  41   2       15.23       19.78      3.29 o
  -3  41   2       73.74       69.77      4.32 o
  -2  41   2      605.81      656.83     13.45 o
  -1  41   2      223.09      228.52      8.47 o
   0  41   2       31.47       20.74      6.23 o
   1  41   2      236.09      264.30      9.28 o
   2  41   2       36.33       30.80      5.84 o
   3  41   2       15.89       16.40      6.16 o
  -4  42   2       29.04       28.31      5.75 o
  -3  42   2      100.27      108.41      5.09 o
  -2  42   2       48.86       50.20      5.26 o
  -1  42   2       72.42       90.03      7.11 o
   0  42   2      132.80      119.50      7.06 o
   1  42   2        3.02        0.82      5.15 o
   2  42   2       67.46       63.66      6.37 o
  -4  43   2       14.22       15.14      4.28 o
  -3  43   2       22.02       21.82      4.24 o
  -2  43   2       11.63       14.32      5.02 o
  -1  43   2        0.53        8.77      6.47 o
   0  43   2       10.64       12.63      5.88 o
   1  43   2        0.08        0.56      6.00 o
   2  43   2        1.25        1.12      4.67 o
  -4  44   2       72.22       58.58      6.16 o
  -3  44   2       82.14       81.67      4.51 o
  -2  44   2        0.87        2.21      4.86 o
  -1  44   2       93.87       85.48      7.03 o
   0  44   2      102.52      109.46      7.00 o
   1  44   2        2.03        4.53      6.06 o
   2  44   2        4.18        4.11      5.23 o
  -3  45   2       75.26       80.53      4.58 o
  -2  45   2      380.35      388.42      9.82 o
  -1  45   2      159.93      158.47      8.11 o
   0  45   2        1.81        4.70      6.15 o
   1  45   2      285.05      263.99      7.24 o
   2  45   2       83.64       74.00     10.22 o
  -3  46   2      110.56      118.92      4.91 o
  -2  46   2       17.31       11.88      6.42 o
  -1  46   2       91.26       90.76      7.27 o
   0  46   2      466.81      482.10     24.50 o
   1  46   2        3.49        1.64      6.19 o
   2  46   2      250.72      208.15     43.84 o
  -3  47   2       72.12       71.84      4.74 o
  -2  47   2      384.69      329.69      8.76 o
  -1  47   2      341.86      326.55     12.52 o
   0  47   2        1.04        6.87      6.57 o
   1  47   2      281.54      264.96     46.54 o
  -2  48   2        1.81        6.86      6.90 o
  -1  48   2      272.59      301.35     10.22 o
   0  48   2      418.85      402.28     24.78 o
   1  48   2       16.76        5.92      6.22 o
  -2  49   2      178.76      175.73     12.65 o
  -1  49   2      128.88      123.92      8.46 o
   0  49   2       59.32       63.19      6.37 o
   1  49   2       71.55       64.85      6.55 o
  -2  50   2       11.91       17.96      9.73 o
  -1  50   2       59.89       57.73      8.12 o
   0  50   2        1.69        1.65      7.72 o
  -1  51   2        0.04        2.01     10.68 o
  -7   1   3        6.04        7.45      2.59 o
  -6   1   3       69.49       76.26      2.96 o
  -5   1   3       35.14       34.06      2.48 o
  -4   1   3       94.86       98.57      2.50 o
  -3   1   3       40.14       53.37      2.51 o
  -2   1   3     2454.34     2475.60     26.66 o
  -1   1   3      108.18      111.49      2.86 o
   0   1   3       79.10       73.33      2.98 o
   1   1   3      388.92      409.20      9.70 o
   2   1   3      715.98      675.91     11.82 o
   3   1   3      235.35      227.90      5.90 o
   4   1   3       18.58       29.47      3.55 o
   5   1   3        9.28        4.75      4.01 o
  -7   2   3        2.00        5.09      3.23 o
  -6   2   3       32.86       40.09      2.68 o
  -5   2   3      753.42      755.75      6.35 o
  -4   2   3      845.03      863.62      8.54 o
  -3   2   3     1834.01     1857.11     13.46 o
  -2   2   3      320.11      364.15      4.72 o
  -1   2   3     2207.80     2020.62     40.71 o
   0   2   3     5188.16     4906.46    147.02 o
   1   2   3      108.16      118.31      3.73 o
   2   2   3     1646.49     1669.01     29.55 o
   3   2   3      712.14      701.41      5.59 o
   4   2   3       15.51        5.81      5.16 o
   5   2   3        1.37        6.26      4.51 o
  -7   3   3        1.63        0.74      2.65 o
  -6   3   3      512.53      519.26      7.41 o
  -5   3   3      271.62      268.47      2.92 o
  -4   3   3      191.94      207.45      3.04 o
  -3   3   3      903.90      847.08      8.85 o
  -2   3   3     6909.61     6916.42     80.44 o
  -1   3   3     2154.40     2044.50     47.47 o
   0   3   3      306.45      282.70      5.99 o
   1   3   3     3538.66     3401.92     73.77 o
   2   3   3       72.90       83.89      4.52 o
   3   3   3      612.75      574.67     10.21 o
   4   3   3       84.20       88.35      7.15 o
   5   3   3       33.84       44.60      4.67 o
  -7   4   3      326.90      330.72     13.50 o
  -6   4   3       22.57       26.18      2.78 o
  -5   4   3       30.38       36.78      2.20 o
  -4   4   3     2606.76     2609.97     14.64 o
  -3   4   3     4216.85     4422.67     22.11 o
  -2   4   3      209.62      215.74      3.04 o
  -1   4   3     2456.94     2279.13     45.16 o
   0   4   3     2895.06     2674.63     55.56 o
   1   4   3      912.16      878.07     16.50 o
   2   4   3      612.73      574.41      7.44 o
   3   4   3       69.31       68.47      4.23 o
   4   4   3        0.12        1.49      3.91 o
   5   4   3       10.42       12.54      3.62 o
  -7   5   3        0.88        4.35      2.62 o
  -6   5   3      180.71      174.70      2.66 o
  -5   5   3      701.05      710.83      4.83 o
  -4   5   3      132.79      140.86      2.47 o
  -3   5   3     4058.82     4150.06     14.58 o
  -2   5   3     1599.58     1546.47     10.19 o
  -1   5   3      443.13      432.01      8.01 o
   0   5   3     1609.01     1641.77     31.39 o
   1   5   3     5094.56     4861.13     96.90 o
   2   5   3      186.06      177.33      4.92 o
   3   5   3       93.30      101.29      4.54 o
   4   5   3       57.00       56.91      5.97 o
   5   5   3       14.30       17.78      3.77 o
  -7   6   3       35.69       32.30      2.94 o
  -6   6   3       60.98       61.66      2.94 o
  -5   6   3       14.81       18.65      2.48 o
  -4   6   3     1411.10     1433.86     11.51 o
  -3   6   3     2066.64     1963.91     16.90 o
  -2   6   3     3736.95     4123.18     33.61 o
  -1   6   3     1668.71     1522.85     36.89 o
   0   6   3     1638.66     1582.41     26.65 o
   1   6   3       34.44       44.84      3.69 o
   2   6   3      389.08      397.69      6.22 o
   3   6   3      742.03      764.72     14.61 o
   4   6   3        6.80        8.88      3.38 o
   5   6   3       22.56       19.56      4.24 o
  -7   7   3        1.56        3.47      3.63 o
  -6   7   3       35.03       40.18      2.62 o
  -5   7   3      218.46      211.69      2.76 o
  -4   7   3       43.78       41.03      2.35 o
  -3   7   3        6.68        4.54      2.15 o
  -2   7   3       43.13       31.03      2.61 o
  -1   7   3      548.77      557.91      7.66 o
   0   7   3       78.86       74.11      3.33 o
   1   7   3       20.54       27.12      3.23 o
   2   7   3      323.58      372.92      6.38 o
   3   7   3       82.26       83.04      3.52 o
   4   7   3      141.32      129.88      4.00 o
   5   7   3        3.79        5.15      4.81 o
  -7   8   3      108.31      105.00      5.17 o
  -6   8   3        1.34        1.10      2.81 o
  -5   8   3      162.11      191.01      3.24 o
  -4   8   3        9.24        8.72      2.20 o
  -3   8   3      126.24      112.67      2.54 o
  -2   8   3     1851.63     2028.61     29.32 o
  -1   8   3        0.17        0.58      2.46 o
   0   8   3        0.09        3.88      3.08 o
   1   8   3       86.05       83.57      3.60 o
   2   8   3       79.98       91.57      4.24 o
   3   8   3       16.41       14.61      3.53 o
   4   8   3        0.49        0.89      4.41 o
   5   8   3        0.04        1.90      4.52 o
  -7   9   3        0.00        7.18      3.35 o
  -6   9   3       79.23       70.91      3.80 o
  -5   9   3      384.93      428.31      5.51 o
  -4   9   3       67.16       72.83      2.49 o
  -3   9   3      604.57      670.88      5.76 o
  -2   9   3       52.58       96.55      2.92 o
  -1   9   3       76.79      105.60      2.98 o
   0   9   3      188.38      218.41      3.56 o
   1   9   3      393.66      373.52      9.17 o
   2   9   3       47.07       46.65      3.73 o
   3   9   3       20.87       20.09      3.59 o
   4   9   3       77.24       82.77      4.61 o
   5   9   3       10.89       11.77      3.79 o
  -7  10   3       16.49       11.08      3.17 o
  -6  10   3       45.58       53.20      2.64 o
  -5  10   3       53.09       61.59      2.54 o
  -4  10   3     1939.68     1899.87     27.92 o
  -3  10   3      849.95      829.77      5.15 o
  -2  10   3      442.77      476.59      4.72 o
  -1  10   3      908.18      880.03     18.15 o
   0  10   3     1742.67     1604.82     29.51 o
   1  10   3        0.25        6.92      3.43 o
   2  10   3      154.30      156.08      4.04 o
   3  10   3      791.14      793.12     12.59 o
   4  10   3       18.14       15.09      3.27 o
   5  10   3       35.07       28.92      3.65 o
  -7  11   3        0.22        1.90      3.40 o
  -6  11   3      224.17      242.04      5.17 o
  -5  11   3      807.52      826.01     10.67 o
  -4  11   3      113.28      117.59      2.93 o
  -3  11   3     1607.33     1606.20     13.56 o
  -2  11   3     4842.51     4764.05     57.14 o
  -1  11   3     2478.71     2331.50     42.76 o
   0  11   3     1062.01     1008.97     19.39 o
   1  11   3      752.65      683.55     14.03 o
   2  11   3      651.52      660.47     18.15 o
   3  11   3      157.02      156.74      4.53 o
   4  11   3      149.41      150.80      5.06 o
   5  11   3       14.01       32.34     10.39 o
  -7  12   3      132.10      113.77      8.42 o
  -6  12   3      382.13      398.49      6.89 o
  -5  12   3      142.66      139.28      3.94 o
  -4  12   3     1215.43     1224.71     30.69 o
  -3  12   3      328.06      312.90      3.87 o
  -2  12   3     2231.59     2519.63     42.75 o
  -1  12   3     2226.75     1933.25     33.56 o
   0  12   3     2108.66     1896.31     35.36 o
   1  12   3      119.82      116.06      3.47 o
   2  12   3      565.35      574.50     14.52 o
   3  12   3      113.24      114.67      4.05 o
   4  12   3       13.32       16.76      3.52 o
  -7  13   3        6.56        1.58      3.51 o
  -6  13   3      420.83      423.86      6.70 o
  -5  13   3      423.42      452.30      9.49 o
  -4  13   3        1.48        4.44      3.04 o
  -3  13   3       22.72       10.97      2.41 o
  -2  13   3     2632.75     2458.57     28.55 o
  -1  13   3     1356.30     1288.63     25.40 o
   0  13   3       86.34       69.77      3.57 o
   1  13   3     1939.26     1855.45     48.91 o
   2  13   3      109.50       95.83      3.74 o
   3  13   3       10.48       11.20      3.35 o
   4  13   3        4.33        7.95      4.07 o
  -7  14   3       92.34       68.82      4.34 o
  -6  14   3       34.15       32.59      3.08 o
  -5  14   3       87.72      100.86      4.11 o
  -4  14   3       84.81       84.29      3.25 o
  -3  14   3      214.80      215.15      2.98 o
  -2  14   3      247.34      288.34      5.84 o
  -1  14   3     1280.15     1203.20     26.76 o
   0  14   3     1063.45     1030.03     19.39 o
   1  14   3      117.24      121.68      3.56 o
   2  14   3      283.40      270.78      4.80 o
   3  14   3       73.30       68.21      3.51 o
   4  14   3        8.36        7.32      4.01 o
  -7  15   3       16.42       13.05      3.58 o
  -6  15   3        0.17        4.26      2.93 o
  -5  15   3       36.66       38.44      3.34 o
  -4  15   3       95.70       78.66      3.38 o
  -3  15   3       24.43       24.89      3.16 o
  -2  15   3       26.21       22.61      2.95 o
  -1  15   3     2686.19     2669.98     54.35 o
   0  15   3      220.76      255.65      4.66 o
   1  15   3       42.42       45.02      3.21 o
   2  15   3      110.64      120.28      3.46 o
   3  15   3      152.99      163.72      3.73 o
   4  15   3       67.71       57.73      3.87 o
  -7  16   3       49.10       39.20      3.69 o
  -6  16   3       40.17       44.36      3.29 o
  -5  16   3       13.00       17.63      3.00 o
  -4  16   3      181.98      194.93      3.78 o
  -3  16   3        0.13        7.10      3.46 o
  -2  16   3     1476.43     1637.60     26.66 o
  -1  16   3     1457.11     1460.07     28.72 o
   0  16   3      173.26      140.12      4.36 o
   1  16   3       10.72       18.98      3.54 o
   2  16   3       28.40       34.88      3.63 o
   3  16   3       46.41       49.53      3.68 o
   4  16   3        1.41        9.70      3.46 o
  -6  17   3      146.57      147.42      3.55 o
  -5  17   3      628.75      628.33      9.99 o
  -4  17   3      146.31      150.07      3.55 o
  -3  17   3      566.47      580.37      5.68 o
  -2  17   3      440.42      399.04      9.32 o
  -1  17   3      726.23      850.88     15.01 o
   0  17   3      936.25      949.02     18.89 o
   1  17   3     1032.80      909.55     27.58 o
   2  17   3      123.15      134.92      4.40 o
   3  17   3       34.27       43.05      3.33 o
   4  17   3        8.06        9.59      3.84 o
  -6  18   3       51.96       52.85      4.85 o
  -5  18   3       26.27       28.14      3.31 o
  -4  18   3      509.71      482.54     11.89 o
  -3  18   3     1066.73     1101.38     20.88 o
  -2  18   3     1047.42     1074.97     24.56 o
  -1  18   3     3333.26     3354.82     55.15 o
   0  18   3      370.91      303.12      7.05 o
   1  18   3      129.26      115.99      4.50 o
   2  18   3      550.06      521.53      9.93 o
   3  18   3      455.97      506.64      9.24 o
   4  18   3       28.30       36.44      4.05 o
  -6  19   3       32.55       45.77      4.11 o
  -5  19   3      459.23      454.27     10.26 o
  -4  19   3        4.48        6.37      3.27 o
  -3  19   3      639.66      647.79      6.78 o
  -2  19   3     3913.72     3803.45     65.59 o
  -1  19   3     2940.87     2818.72     49.41 o
   0  19   3     1297.34     1324.59     24.41 o
   1  19   3      717.75      650.25     13.54 o
   2  19   3      489.51      504.03      8.85 o
   3  19   3       53.23       58.13      6.69 o
   4  19   3      111.43      102.32      5.81 o
  -6  20   3      131.41      117.52      5.06 o
  -5  20   3      145.56      138.78      4.33 o
  -4  20   3      384.25      405.26      6.81 o
  -3  20   3      632.05      608.14     15.91 o
  -2  20   3      436.05      497.64      7.73 o
  -1  20   3     4466.96     4158.18     55.51 o
   0  20   3     3372.35     3147.36     37.84 o
   1  20   3      275.44      286.72      9.59 o
   2  20   3      356.98      353.47     10.60 o
   3  20   3      527.89      534.08     11.24 o
   4  20   3        1.10       -2.45      4.07 o
  -6  21   3      105.26      104.31      3.52 o
  -5  21   3      186.58      184.94      7.16 o
  -4  21   3        0.37        1.68      3.77 o
  -3  21   3      225.23      205.09      4.04 o
  -2  21   3     4540.23     4426.26     55.12 o
  -1  21   3     2926.52     2945.53     33.74 o
   0  21   3       42.11       52.76      5.04 o
   1  21   3      286.78      269.31      6.02 o
   2  21   3        1.12        1.03      3.40 o
   3  21   3       38.55       40.42      3.73 o
   4  21   3      109.54      103.64      4.16 o
  -6  22   3       10.28       10.38      2.76 o
  -5  22   3        2.73        1.82      2.82 o
  -4  22   3      577.16      605.14     22.03 o
  -3  22   3        9.04       12.63      3.20 o
  -2  22   3      249.12      263.29      4.90 o
  -1  22   3      256.95      281.85     13.05 o
   0  22   3      393.58      381.22     10.60 o
   1  22   3       37.15       37.68      3.31 o
   2  22   3       45.79       47.67      3.96 o
   3  22   3        8.83       11.66      3.37 o
   4  22   3       23.42       22.34      3.29 o
  -6  23   3        1.59        5.40      3.06 o
  -5  23   3        2.01        2.61      3.39 o
  -4  23   3        2.64        9.13      3.74 o
  -3  23   3      686.92      721.62     13.11 o
  -2  23   3        1.07        4.67      4.32 o
  -1  23   3      284.27      310.56      6.86 o
   0  23   3       30.78       30.01      5.44 o
   1  23   3       27.97       36.12      4.28 o
   2  23   3        9.26        9.56      3.62 o
   3  23   3        0.03        4.70      3.90 o
   4  23   3        6.55        0.74      3.48 o
  -6  24   3        4.22        8.85      2.83 o
  -5  24   3        1.30        7.03      3.34 o
  -4  24   3      199.91      210.99      5.65 o
  -3  24   3       46.28       47.08      3.85 o
  -2  24   3      306.17      305.78     10.13 o
  -1  24   3      290.97      301.69      5.44 o
   0  24   3       20.32       17.56      5.35 o
   1  24   3        4.79        4.66      4.74 o
   2  24   3       84.51       97.91      3.67 o
   3  24   3        3.55        7.57      3.87 o
   4  24   3        1.09        2.04      3.65 o
  -6  25   3       58.71       62.69      4.06 o
  -5  25   3       47.85       58.68      3.00 o
  -4  25   3      173.47      163.98      4.99 o
  -3  25   3     1152.62     1141.35     30.48 o
  -2  25   3     1059.27     1031.64     19.52 o
  -1  25   3        5.32        5.73      4.58 o
   0  25   3      403.26      404.40      6.09 o
   1  25   3      214.10      212.39      5.82 o
   2  25   3       72.86       73.35      3.56 o
   3  25   3        9.90       12.45      3.34 o
   4  25   3       52.31       57.31      4.53 o
  -6  26   3       25.03       34.48      3.67 o
  -5  26   3       13.24       13.16      2.68 o
  -4  26   3      613.35      649.77     30.40 o
  -3  26   3      140.11      143.72      4.79 o
  -2  26   3      832.93      872.39     20.18 o
  -1  26   3     2067.25     1955.89     32.97 o
   0  26   3      776.19      756.92     20.84 o
   1  26   3        4.24        7.42      3.78 o
   2  26   3      238.66      253.31      5.87 o
   3  26   3      212.88      235.04      4.57 o
   4  26   3       61.21       54.15      4.20 o
  -6  27   3       10.23       14.94      3.40 o
  -5  27   3      207.76      212.79      3.20 o
  -4  27   3       96.16      100.01      6.78 o
  -3  27   3      118.27      139.95      4.45 o
  -2  27   3      646.06      623.10     13.47 o
  -1  27   3      299.60      285.66      8.99 o
   0  27   3      271.81      264.58      5.88 o
   1  27   3      702.96      727.60     16.94 o
   2  27   3      131.15      133.78      4.21 o
   3  27   3       12.37       16.77      3.62 o
   4  27   3       75.73       72.24      4.22 o
  -6  28   3       25.52       24.71      3.19 o
  -5  28   3      128.35      128.94      6.17 o
  -4  28   3       60.17       60.09      3.23 o
  -3  28   3     1885.28     1899.11     45.12 o
  -2  28   3        8.68       20.91      6.03 o
  -1  28   3      780.71      731.31     15.41 o
   0  28   3     1225.98     1211.26     38.29 o
   1  28   3       40.88       44.39      4.18 o
   2  28   3      218.11      214.01      6.46 o
   3  28   3      221.64      209.16      4.21 o
   4  28   3        0.89        2.01      4.57 o
  -6  29   3       87.89       78.24      4.95 o
  -5  29   3      190.42      185.03      6.65 o
  -4  29   3        2.44        6.55      3.69 o
  -3  29   3       46.87       55.54      4.20 o
  -2  29   3     2174.34     2119.71     59.97 o
  -1  29   3      754.13      732.75     21.71 o
   0  29   3       71.52       67.12      6.97 o
   1  29   3      382.13      395.25      7.05 o
   2  29   3      196.15      196.71      4.41 o
   3  29   3       38.31       37.95      4.22 o
  -6  30   3       14.21       10.95      3.17 o
  -5  30   3        5.24        6.20      3.66 o
  -4  30   3      167.31      168.64      7.99 o
  -3  30   3       39.70       40.63      3.81 o
  -2  30   3      105.32      108.94      6.35 o
  -1  30   3      220.88      231.03      9.28 o
   0  30   3       24.84       23.24      6.66 o
   1  30   3      141.53      130.47      5.79 o
   2  30   3       20.37       18.24      3.31 o
   3  30   3        5.63        6.95      3.84 o
  -5  31   3        0.00        2.20      2.96 o
  -4  31   3      294.91      268.17     10.04 o
  -3  31   3       49.33       52.58      3.22 o
  -2  31   3      136.45      127.24      4.64 o
  -1  31   3     1022.78      997.46     25.92 o
   0  31   3        0.31        6.53      4.89 o
   1  31   3        0.53        1.92      3.98 o
   2  31   3      105.10      105.51      7.07 o
   3  31   3       29.05       30.03      3.92 o
  -5  32   3       34.03       35.93      3.34 o
  -4  32   3        5.84        4.57      2.90 o
  -3  32   3      131.36      147.60      3.35 o
  -2  32   3      730.89      750.57     12.02 o
  -1  32   3       61.07       50.74      5.68 o
   0  32   3        0.46       11.22      6.36 o
   1  32   3        1.12       -3.75      4.61 o
   2  32   3       48.01       52.01      3.71 o
   3  32   3        1.69        4.53      4.00 o
  -5  33   3       81.51       99.19      6.93 o
  -4  33   3       14.45       20.29      2.98 o
  -3  33   3      105.47      106.78      3.31 o
  -2  33   3      482.74      494.18      9.40 o
  -1  33   3        1.84        1.58      3.74 o
   0  33   3      200.25      173.19     14.74 o
   1  33   3       95.82      105.78      4.91 o
   2  33   3      144.92      150.47      5.04 o
   3  33   3        4.03        9.82      3.74 o
  -5  34   3        0.55        0.18      3.02 o
  -4  34   3      556.96      609.67     20.49 o
  -3  34   3       35.76       44.63      3.34 o
  -2  34   3      734.47      801.10     14.68 o
  -1  34   3     1486.16     1485.65     29.96 o
   0  34   3      219.10      236.85     16.15 o
   1  34   3       72.83       62.62      5.01 o
   2  34   3       67.94       73.13      4.35 o
   3  34   3      166.89      155.46     10.82 o
  -5  35   3      210.29      198.54      5.07 o
  -4  35   3      314.76      295.45      7.95 o
  -3  35   3      407.72      444.19     11.05 o
  -2  35   3      379.80      420.10      8.02 o
  -1  35   3      224.81      227.53      8.47 o
   0  35   3       21.17       24.48      6.22 o
   1  35   3      352.94      394.62      7.39 o
   2  35   3      198.03      182.19      4.75 o
   3  35   3       28.14       30.67      4.13 o
  -5  36   3       11.03        6.62      3.16 o
  -4  36   3      262.11      258.40      8.78 o
  -3  36   3      818.56      882.46     26.64 o
  -2  36   3       46.34       41.96      3.02 o
  -1  36   3        3.82        4.70      6.45 o
   0  36   3      558.36      547.36     30.96 o
   1  36   3       12.33       15.23      4.01 o
   2  36   3        1.98        6.11      4.78 o
   3  36   3       35.40       45.40      4.99 o
  -5  37   3       49.51       39.39      3.52 o
  -4  37   3       70.91       64.65      3.32 o
  -3  37   3       59.00       58.78      3.29 o
  -2  37   3      185.01      202.09      3.65 o
  -1  37   3      454.58      495.80      8.12 o
   0  37   3       75.54       78.93      9.97 o
   1  37   3      368.55      338.96     14.43 o
   2  37   3       36.15       34.93      6.20 o
   3  37   3        4.35        7.39      4.07 o
  -5  38   3        0.01        0.69      3.02 o
  -4  38   3        0.49       -1.08      2.83 o
  -3  38   3       65.77       67.05      3.40 o
  -2  38   3      116.11      112.35      3.91 o
  -1  38   3       63.33       59.78      5.37 o
   0  38   3       83.95       97.93      6.68 o
   1  38   3       54.41       52.50      7.58 o
   2  38   3       55.74       43.93      5.42 o
  -4  39   3        3.72       10.34      3.32 o
  -3  39   3      132.54      131.31      3.73 o
  -2  39   3       70.77       77.78      3.76 o
  -1  39   3       17.05       25.27      5.30 o
   0  39   3        1.51        8.84      6.07 o
   1  39   3        0.96        3.36      6.04 o
   2  39   3        0.54        2.65      4.25 o
  -4  40   3       37.57       36.54      3.21 o
  -3  40   3       45.94       48.10      3.19 o
  -2  40   3        6.31        8.81      3.64 o
  -1  40   3       95.22      116.95      7.44 o
   0  40   3      120.07      106.82      6.59 o
   1  40   3        0.32       -2.76      4.86 o
   2  40   3        5.38        1.82      4.19 o
  -4  41   3        4.93        7.96      3.20 o
  -3  41   3       92.91       96.12      4.01 o
  -2  41   3      119.62      134.50      3.75 o
  -1  41   3      177.48      187.90      7.01 o
   0  41   3      146.70      155.76     19.44 o
   1  41   3      161.68      151.86     18.93 o
   2  41   3       44.91       47.27      7.51 o
  -4  42   3      213.48      205.27      8.58 o
  -3  42   3       99.08       95.55      6.17 o
  -2  42   3       24.69       26.37      3.56 o
  -1  42   3      482.97      497.96     24.65 o
   0  42   3      192.21      193.29     20.15 o
   1  42   3        0.81       -6.98      6.17 o
   2  42   3      108.74       95.19     13.90 o
  -4  43   3        3.43        4.53      3.32 o
  -3  43   3      158.43      140.17      7.07 o
  -2  43   3      504.11      531.42     12.19 o
  -1  43   3       23.50       23.82      6.24 o
   0  43   3       43.54       41.10      6.26 o
   1  43   3      302.29      319.23     19.98 o
  -3  44   3       83.54       83.76      4.17 o
  -2  44   3        8.33        8.69      3.59 o
  -1  44   3      232.93      244.53      7.54 o
   0  44   3      421.91      398.16      7.20 o
   1  44   3       13.09       13.15      6.26 o
  -3  45   3       14.44       12.72      3.81 o
  -2  45   3      159.54      163.48      4.27 o
  -1  45   3       62.42       64.33      6.60 o
   0  45   3       30.11       22.17      6.15 o
   1  45   3      143.35      143.85     12.71 o
  -3  46   3       61.31       60.64      3.85 o
  -2  46   3        2.03        5.83      3.74 o
  -1  46   3       17.48       12.06      6.20 o
   0  46   3       23.42       27.59      7.69 o
   1  46   3        3.21        0.12      6.23 o
  -3  47   3        5.87        4.80      4.16 o
  -2  47   3        1.24        4.70      3.82 o
  -1  47   3        0.17       -2.34      5.98 o
   0  47   3        2.32        8.23      6.04 o
  -2  48   3       11.79       16.88      4.34 o
  -1  48   3        3.56        5.63      6.12 o
   0  48   3      126.66      121.26      7.94 o
  -1  49   3      102.33      115.12      7.00 o
  -7   0   4       28.09       29.30      4.09 o
  -6   0   4      148.51      156.81      3.89 o
  -5   0   4      316.62      316.04      4.15 o
  -4   0   4      802.23      848.77     14.30 o
  -3   0   4     4024.18     4290.15     47.74 o
  -2   0   4      991.08     1070.72     15.96 o
  -1   0   4     3066.35     2784.23     84.44 o
   0   0   4     3362.94     3356.44     94.03 o
   1   0   4        8.01        5.47      5.41 o
   2   0   4      147.73      142.24      7.48 o
   3   0   4        1.23       -0.77      4.57 o
   4   0   4       45.53       26.04      6.45 o
  -7   1   4       10.08        8.45      2.78 o
  -6   1   4      201.07      191.38      4.66 o
  -5   1   4      330.68      319.60      5.55 o
  -4   1   4      663.91      675.66      5.05 o
  -3   1   4     1490.91     1435.94     14.72 o
  -2   1   4     7515.93     7387.72     87.77 o
  -1   1   4       45.77       46.49      2.59 o
   0   1   4      437.29      430.30      9.92 o
   1   1   4     1794.17     1761.76     43.75 o
   2   1   4      120.25      123.99      3.57 o
   3   1   4      140.83      136.02      6.06 o
   4   1   4       20.68       30.26      4.04 o
  -7   2   4       90.76       93.66      3.45 o
  -6   2   4       28.11       32.99      2.74 o
  -5   2   4        5.46        3.65      2.49 o
  -4   2   4     1434.39     1476.69     13.98 o
  -3   2   4     1395.29     1417.28     14.15 o
  -2   2   4      263.41      219.53      4.07 o
  -1   2   4     3831.54     3922.59     76.87 o
   0   2   4     1862.15     1802.65     27.46 o
   1   2   4       38.73       35.69      3.16 o
   2   2   4      422.19      429.38      4.96 o
   3   2   4       96.88      110.43      8.25 o
   4   2   4       37.57       26.90      3.81 o
  -7   3   4        1.20        6.05      2.64 o
  -6   3   4       57.67       54.35      2.37 o
  -5   3   4       39.28       45.93      2.34 o
  -4   3   4      263.92      261.39      3.22 o
  -3   3   4      985.45      993.26      6.09 o
  -2   3   4       84.01       97.50      2.70 o
  -1   3   4      337.55      370.20      8.32 o
   0   3   4      789.90      811.35     14.35 o
   1   3   4      248.89      257.29      6.62 o
   2   3   4        0.20        5.69      3.41 o
   3   3   4       39.83       41.32      4.06 o
   4   3   4       53.77       55.70      4.23 o
  -7   4   4        3.93        3.59      2.98 o
  -6   4   4       17.85       23.97      2.65 o
  -5   4   4        0.26        4.73      2.25 o
  -4   4   4      157.61      167.23      2.58 o
  -3   4   4      203.89      223.10      2.90 o
  -2   4   4        6.99       13.44      2.44 o
  -1   4   4      101.28      110.30      2.94 o
   0   4   4        4.99       11.96      2.82 o
   1   4   4       32.04       36.52      3.60 o
   2   4   4       92.50       87.81      4.44 o
   3   4   4        0.64        7.36      3.77 o
   4   4   4        0.68        3.54      3.40 o
  -7   5   4        1.44        2.12      2.82 o
  -6   5   4        4.57        7.77      2.68 o
  -5   5   4      501.22      481.84      6.97 o
  -4   5   4      101.53      121.07      2.39 o
  -3   5   4      202.48      178.52      2.83 o
  -2   5   4      940.98      965.71      9.63 o
  -1   5   4      208.62      196.02      4.01 o
   0   5   4      116.36      106.28      3.12 o
   1   5   4      233.82      236.11      4.96 o
   2   5   4        1.68       10.84      4.10 o
   3   5   4        9.08       13.68      3.45 o
   4   5   4       19.42       14.15      3.49 o
  -7   6   4      106.09       98.05      5.03 o
  -6   6   4      276.91      262.95      4.07 o
  -5   6   4        4.42        6.51      2.47 o
  -4   6   4      895.90      948.48     11.29 o
  -3   6   4     1418.69     1456.96      8.66 o
  -2   6   4      100.26      102.78      2.71 o
  -1   6   4     2707.26     2607.42     39.97 o
   0   6   4     1875.75     1869.08     37.05 o
   1   6   4      183.98      195.96      4.21 o
   2   6   4      343.67      352.96     10.10 o
   3   6   4      149.25      159.55      4.57 o
   4   6   4       45.95       42.96      4.03 o
  -7   7   4        6.18        8.03      2.63 o
  -6   7   4      182.76      179.17      5.01 o
  -5   7   4     1644.16     1717.38     23.82 o
  -4   7   4       31.51       41.46      2.47 o
  -3   7   4      645.14      707.31      5.17 o
  -2   7   4     2604.95     2457.79     30.42 o
  -1   7   4     2581.74     2661.46     52.77 o
   0   7   4       75.36       65.34      3.25 o
   1   7   4     1090.32     1068.12     20.00 o
   2   7   4       16.90       22.88      4.19 o
   3   7   4       91.23       77.49      3.43 o
   4   7   4      219.34      187.66     12.45 o
  -7   8   4       96.58       90.28      4.48 o
  -6   8   4      569.57      563.04     12.07 o
  -5   8   4       86.67       85.48      2.75 o
  -4   8   4     1093.51     1100.85     10.82 o
  -3   8   4      824.00      873.30      9.74 o
  -2   8   4      120.28      108.54      2.36 o
  -1   8   4     1264.64     1090.80     20.44 o
   0   8   4     1626.93     1558.28     23.73 o
   1   8   4       28.56       17.23      3.17 o
   2   8   4       70.70       78.08      3.67 o
   3   8   4      102.79      121.15      5.43 o
   4   8   4       46.37       27.63      3.54 o
  -7   9   4       19.50       17.32      3.31 o
  -6   9   4      119.23      121.43      7.09 o
  -5   9   4      620.26      626.00     11.02 o
  -4   9   4       27.78       42.58      3.95 o
  -3   9   4     1301.07     1223.73     13.52 o
  -2   9   4     3012.06     3015.60     47.52 o
  -1   9   4       52.15       48.44      2.54 o
   0   9   4     1183.78     1148.87     22.47 o
   1   9   4      705.00      702.21     14.64 o
   2   9   4      671.40      687.34     14.59 o
   3   9   4        0.11        3.54      3.82 o
   4   9   4        2.11       -0.73      4.11 o
  -7  10   4        9.89       15.12      3.93 o
  -6  10   4      244.36      240.53      6.27 o
  -5  10   4        5.81       12.73      2.08 o
  -4  10   4      482.82      490.00      3.40 o
  -3  10   4      204.63      193.73      2.95 o
  -2  10   4      162.22      172.41      3.03 o
  -1  10   4     5657.67     5985.27    117.86 o
   0  10   4     1060.86     1036.35     19.24 o
   1  10   4        0.09        3.58      3.65 o
   2  10   4       17.32       20.28      3.64 o
   3  10   4       20.46       14.94      3.73 o
   4  10   4       22.45       22.36      4.65 o
  -7  11   4        0.65        2.66      3.02 o
  -6  11   4        3.32        7.15      2.80 o
  -5  11   4      133.13      140.49      2.60 o
  -4  11   4      104.26      110.64      3.39 o
  -3  11   4       79.04       84.10      2.57 o
  -2  11   4      520.91      534.34      8.05 o
  -1  11   4       85.66       73.47      3.14 o
   0  11   4      346.48      338.05      5.05 o
   1  11   4       26.24       22.97      3.20 o
   2  11   4       58.62       62.79      3.67 o
   3  11   4       13.36       17.22      3.75 o
   4  11   4       20.75       21.61      4.60 o
  -7  12   4        0.61        4.25      3.13 o
  -6  12   4      393.19      366.27      7.08 o
  -5  12   4        9.54       10.26      2.50 o
  -4  12   4       10.57       12.05      2.13 o
  -3  12   4       51.83       57.87      2.39 o
  -2  12   4      214.55      212.91      3.47 o
  -1  12   4      918.99     1019.76     19.30 o
   0  12   4      200.58      173.59      5.12 o
   1  12   4      114.05      107.48      3.72 o
   2  12   4       30.07       31.80      3.41 o
   3  12   4       20.68       18.89      3.34 o
   4  12   4       17.62       19.85      4.15 o
  -7  13   4        0.00        4.17      3.42 o
  -6  13   4      148.59      166.47      7.42 o
  -5  13   4      192.30      197.60      4.78 o
  -4  13   4      598.66      608.54      5.76 o
  -3  13   4       23.03       19.41      2.32 o
  -2  13   4      929.99      919.06     13.02 o
  -1  13   4      352.89      417.83      7.76 o
   0  13   4      425.59      427.20      6.51 o
   1  13   4      113.24      116.51      3.88 o
   2  13   4      157.45      165.93      3.90 o
   3  13   4       34.53       29.27      3.80 o
   4  13   4       18.54       19.65      4.05 o
  -7  14   4       45.68       42.41      3.27 o
  -6  14   4       14.09       15.39      2.97 o
  -5  14   4       27.67       27.31      3.38 o
  -4  14   4      711.63      720.36      9.93 o
  -3  14   4      581.19      580.62     10.44 o
  -2  14   4      146.69      154.31      3.32 o
  -1  14   4     3062.68     2923.35     47.94 o
   0  14   4      640.63      612.29      9.96 o
   1  14   4        6.04        6.00      3.24 o
   2  14   4       48.03       62.38      3.26 o
   3  14   4      159.24      162.05      4.01 o
   4  14   4       51.69       47.95      3.90 o
  -7  15   4        0.18        1.76      3.06 o
  -6  15   4      136.35      134.45      3.47 o
  -5  15   4      358.93      380.73     13.10 o
  -4  15   4       35.86       45.03      2.82 o
  -3  15   4     1342.16     1303.94     22.67 o
  -2  15   4     4212.39     4100.18     65.39 o
  -1  15   4      580.62      574.52      9.62 o
   0  15   4       97.57       95.65      4.12 o
   1  15   4     1068.65     1027.48     26.45 o
   2  15   4       59.98       67.84      3.44 o
   3  15   4        6.62        9.31      3.50 o
   4  15   4      131.87      105.48      3.98 o
  -7  16   4      204.14      170.17     14.21 o
  -6  16   4       70.44       64.12      4.77 o
  -5  16   4        4.31        7.36      2.62 o
  -4  16   4      691.06      687.98     19.08 o
  -3  16   4     1004.76      973.20     12.61 o
  -2  16   4      327.06      277.76      8.40 o
  -1  16   4     1132.33     1044.86     18.93 o
   0  16   4     1139.07     1080.14     21.84 o
   1  16   4        3.51        3.80      4.29 o
   2  16   4      375.71      380.21      7.12 o
   3  16   4      123.97      134.62      3.68 o
   4  16   4        2.18        4.98      3.53 o
  -6  17   4      190.64      174.15      8.48 o
  -5  17   4      474.04      455.18      8.86 o
  -4  17   4       12.38       17.98      3.01 o
  -3  17   4      501.00      485.26     14.37 o
  -2  17   4     1141.17     1087.19     15.76 o
  -1  17   4     1829.82     1789.54     24.04 o
   0  17   4      565.84      515.57      9.46 o
   1  17   4      254.84      253.40      5.35 o
   2  17   4       57.48       65.10      3.36 o
   3  17   4       18.01       22.38      3.29 o
   4  17   4        1.79        6.97      4.18 o
  -6  18   4       86.95       74.38      2.75 o
  -5  18   4      197.23      170.24      3.74 o
  -4  18   4       10.95       16.21      3.42 o
  -3  18   4      221.92      222.57      4.15 o
  -2  18   4       70.01       75.05      3.01 o
  -1  18   4     1523.05     1509.24     34.63 o
   0  18   4      220.34      202.52      5.57 o
   1  18   4      149.37      147.31      4.10 o
   2  18   4       65.21       67.56      3.22 o
   3  18   4       16.68       20.61      3.77 o
   4  18   4        1.38        9.36      5.44 o
  -6  19   4        8.83       11.88      2.74 o
  -5  19   4       43.10       40.63      2.85 o
  -4  19   4      137.31      128.51      4.18 o
  -3  19   4       42.62       48.69      3.17 o
  -2  19   4     1313.63     1353.56     27.03 o
  -1  19   4       69.95       78.66      3.43 o
   0  19   4      191.70      178.65      5.85 o
   1  19   4        3.38        2.93      4.07 o
   2  19   4       10.56       15.17      3.13 o
   3  19   4        9.60        8.59      3.75 o
  -6  20   4       37.32       36.17      2.89 o
  -5  20   4        0.63        3.49      2.93 o
  -4  20   4       85.74       93.05      4.00 o
  -3  20   4      404.99      411.28      5.99 o
  -2  20   4      658.88      703.22      7.47 o
  -1  20   4        2.43        3.62      4.10 o
   0  20   4      111.28      105.13      4.56 o
   1  20   4       78.97       89.66      3.72 o
   2  20   4       32.20       32.49      3.90 o
   3  20   4        0.90        3.37      3.47 o
  -6  21   4       61.72       58.47      3.05 o
  -5  21   4      616.47      594.13     13.73 o
  -4  21   4       27.81       36.08      3.93 o
  -3  21   4      120.39      132.03      3.37 o
  -2  21   4     1002.22      959.63     17.84 o
  -1  21   4       17.32       18.03      4.07 o
   0  21   4      685.41      667.60     17.26 o
   1  21   4      595.43      597.72     10.15 o
   2  21   4      124.22      138.17      4.43 o
   3  21   4       23.38       18.77      3.17 o
  -6  22   4       93.81       84.45      5.55 o
  -5  22   4      231.14      220.06      9.35 o
  -4  22   4      659.38      687.85     13.40 o
  -3  22   4      342.92      350.53      5.73 o
  -2  22   4       50.04       53.06      3.18 o
  -1  22   4     1733.94     1679.72     26.29 o
   0  22   4      685.62      657.57      9.82 o
   1  22   4      109.81       98.85      3.60 o
   2  22   4      293.60      292.93      5.50 o
   3  22   4      203.88      196.19      4.66 o
  -6  23   4       52.55       59.45      6.32 o
  -5  23   4      100.10      121.33      3.76 o
  -4  23   4       42.39       39.94      3.88 o
  -3  23   4      408.22      394.83      4.24 o
  -2  23   4     1173.47     1183.16     17.47 o
  -1  23   4      211.11      184.69      6.00 o
   0  23   4      346.92      344.14      5.30 o
   1  23   4      858.00      865.67     21.29 o
   2  23   4      156.10      164.38      4.15 o
   3  23   4       17.14       18.34      3.82 o
  -6  24   4        8.95        9.49      3.01 o
  -5  24   4      116.43      109.14      3.73 o
  -4  24   4     1560.29     1599.66     51.62 o
  -3  24   4       46.50       47.02      3.27 o
  -2  24   4      133.31      137.00      6.26 o
  -1  24   4      656.51      660.71     11.19 o
   0  24   4      701.87      671.13     18.21 o
   1  24   4        0.00        0.44      3.86 o
   2  24   4      380.04      379.55      8.44 o
   3  24   4      171.77      157.97      3.85 o
  -6  25   4      141.14      127.03      4.84 o
  -5  25   4      294.93      275.94     12.86 o
  -4  25   4       11.04       14.27      3.79 o
  -3  25   4      962.51      987.04     25.26 o
  -2  25   4      546.65      573.45     12.45 o
  -1  25   4      631.08      618.42      6.28 o
   0  25   4       46.76       49.90      5.12 o
   1  25   4      202.48      211.52      7.15 o
   2  25   4       27.47       25.32      3.12 o
   3  25   4       12.90       16.97      3.36 o
  -6  26   4        3.92        3.21      3.52 o
  -5  26   4        2.24        3.05      3.72 o
  -4  26   4        8.14        9.89      3.36 o
  -3  26   4      765.54      787.24     10.42 o
  -2  26   4      561.20      576.98      7.68 o
  -1  26   4       58.91       62.80      4.61 o
   0  26   4        3.39        4.98      4.71 o
   1  26   4       65.67       66.99      3.97 o
   2  26   4       14.79       18.89      3.16 o
   3  26   4        4.65        6.20      3.36 o
  -6  27   4       16.40       11.95      2.94 o
  -5  27   4        0.02       -0.98      3.35 o
  -4  27   4        3.06        5.53      3.70 o
  -3  27   4        5.21       11.11      4.04 o
  -2  27   4      373.51      396.38      5.57 o
  -1  27   4      733.28      724.03     11.22 o
   0  27   4      277.73      290.22      6.36 o
   1  27   4        2.65        4.83      2.68 o
   2  27   4        0.04        1.92      3.06 o
   3  27   4       11.11       10.69      3.54 o
  -6  28   4        3.44        3.15      4.07 o
  -5  28   4       19.33       23.83      4.26 o
  -4  28   4      188.56      204.16      4.43 o
  -3  28   4       73.42       79.08      4.45 o
  -2  28   4      791.50      767.87     13.61 o
  -1  28   4      622.74      657.72      7.82 o
   0  28   4       20.55       12.42      3.85 o
   1  28   4       82.64       84.99      3.64 o
   2  28   4       35.53       38.55      3.41 o
   3  28   4       17.23       16.90      3.10 o
  -6  29   4        1.96        4.27      3.44 o
  -5  29   4      261.08      286.61     14.38 o
  -4  29   4        0.30        2.19      4.36 o
  -3  29   4       82.19       93.58      4.43 o
  -2  29   4      474.76      448.85     10.97 o
  -1  29   4      263.05      268.24      6.07 o
   0  29   4      352.79      359.07     10.67 o
   1  29   4      434.06      438.31      8.16 o
   2  29   4       25.19       28.86      3.28 o
   3  29   4        0.04        1.09      3.32 o
  -6  30   4       20.20       19.26      4.34 o
  -5  30   4       24.86       21.74      3.32 o
  -4  30   4      276.63      301.12     13.02 o
  -3  30   4     1132.78     1147.73     38.69 o
  -2  30   4      242.27      239.50      5.03 o
  -1  30   4     1187.46     1252.16     23.06 o
   0  30   4      463.86      530.93     14.46 o
   1  30   4        6.09        9.06      3.47 o
   2  30   4      150.83      148.34      3.81 o
   3  30   4       86.47       83.78      4.04 o
  -5  31   4      112.70      103.45      5.84 o
  -4  31   4      113.27      115.13      4.15 o
  -3  31   4      173.55      189.36      4.95 o
  -2  31   4      305.11      308.13      7.45 o
  -1  31   4       79.55       66.81      5.93 o
   0  31   4      297.47      332.70      6.92 o
   1  31   4      383.31      408.28      9.59 o
   2  31   4      101.05       93.64      3.58 o
   3  31   4        2.24        3.85      7.19 o
  -5  32   4       35.49       31.42      2.98 o
  -4  32   4      769.94      797.23     24.07 o
  -3  32   4      148.38      156.07      5.43 o
  -2  32   4       15.66       19.05      4.28 o
  -1  32   4       24.96       27.91      3.58 o
   0  32   4       33.41       36.36      3.36 o
   1  32   4       81.42       71.89      3.97 o
   2  32   4      153.77      138.64      4.26 o
  -5  33   4      204.61      194.76      6.96 o
  -4  33   4       31.41       28.56      4.66 o
  -3  33   4      438.48      442.08      7.86 o
  -2  33   4       75.22       87.68      4.69 o
  -1  33   4       26.62       34.41      3.21 o
   0  33   4      112.41      113.60      3.85 o
   1  33   4      233.96      235.99     12.47 o
   2  33   4       92.36       74.44      3.76 o
  -5  34   4        1.14        0.68      2.83 o
  -4  34   4       77.78       73.97      3.39 o
  -3  34   4        3.57        2.98      3.05 o
  -2  34   4       97.76      102.33      3.59 o
  -1  34   4       31.66       26.81      3.24 o
   0  34   4      166.98      171.91      3.68 o
   1  34   4        0.89        4.47      3.53 o
   2  34   4        0.20        0.21      3.89 o
  -5  35   4        0.37        5.55      3.09 o
  -4  35   4        0.30       -1.07      3.34 o
  -3  35   4       30.22       27.92      2.75 o
  -2  35   4       99.08       92.59      3.00 o
  -1  35   4       59.92       56.94      3.87 o
   0  35   4       91.84       90.07      3.81 o
   1  35   4        0.12        9.29      3.11 o
   2  35   4        5.24        3.76      3.72 o
  -5  36   4       33.11       37.64      3.02 o
  -4  36   4       93.21      103.70      3.19 o
  -3  36   4        7.41        8.56      3.00 o
  -2  36   4       17.59       15.24      3.41 o
  -1  36   4       56.63       56.93      3.32 o
   0  36   4       29.19       32.51      3.56 o
   1  36   4        0.03        3.31      4.77 o
   2  36   4       14.38       19.27      3.74 o
  -5  37   4      108.38      100.23      4.70 o
  -4  37   4        2.04       -1.05      3.59 o
  -3  37   4      166.07      196.49      3.68 o
  -2  37   4       74.67       80.84      3.64 o
  -1  37   4       12.20       13.59      3.36 o
   0  37   4       35.66       34.78      3.80 o
   1  37   4      179.95      173.20     15.54 o
   2  37   4       45.85       37.73      4.00 o
  -4  38   4      297.03      298.49      7.28 o
  -3  38   4      136.25      150.20      3.99 o
  -2  38   4      181.43      179.88      3.77 o
  -1  38   4      633.83      681.25     12.98 o
   0  38   4      396.49      398.94      8.77 o
   1  38   4        6.64        7.58      4.78 o
   2  38   4       54.15       57.12      3.69 o
  -4  39   4        6.94        7.38      3.02 o
  -3  39   4      165.26      164.42      5.96 o
  -2  39   4      250.14      266.53      6.79 o
  -1  39   4       18.33       22.35      3.85 o
   0  39   4      452.78      446.47     14.07 o
   1  39   4      136.76      121.92      7.79 o
  -4  40   4      106.14      102.48      7.45 o
  -3  40   4      136.88      156.30      7.02 o
  -2  40   4        1.01        2.96      3.29 o
  -1  40   4      221.65      229.20      9.70 o
   0  40   4       16.22       21.08      3.24 o
   1  40   4        8.58        6.50      4.33 o
  -4  41   4        3.90        1.61      3.43 o
  -3  41   4       10.97       14.47      3.64 o
  -2  41   4      132.47      159.17      4.04 o
  -1  41   4        3.12        7.41      3.30 o
   0  41   4        6.17        6.12      3.79 o
   1  41   4       87.24       76.62      5.11 o
  -4  42   4        9.50       10.10      3.16 o
  -3  42   4        2.17        9.70      3.51 o
  -2  42   4        0.69        4.18      3.55 o
  -1  42   4        1.11        2.39      3.68 o
   0  42   4       54.96       58.91      4.00 o
   1  42   4        0.12        4.93      5.06 o
  -3  43   4       17.60       20.64      3.23 o
  -2  43   4       20.11       18.49      3.87 o
  -1  43   4        0.14        0.72      3.43 o
   0  43   4        1.65        0.28      3.86 o
  -3  44   4        7.87        7.40      3.05 o
  -2  44   4        2.24        2.14      3.51 o
  -1  44   4       77.16       69.11      4.12 o
   0  44   4       22.28       21.26      3.95 o
  -3  45   4       73.32       63.36      5.86 o
  -2  45   4      221.88      215.38     13.62 o
  -1  45   4       27.83       29.20      4.06 o
   0  45   4        0.63        3.21      3.54 o
  -2  46   4        5.31        1.77      3.96 o
  -1  46   4       97.70       86.15      8.87 o
  -7   1   5       18.99       25.28      2.68 o
  -6   1   5       11.38       18.44      2.68 o
  -5   1   5      243.14      250.42      2.79 o
  -4   1   5      744.07      721.03     10.53 o
  -3   1   5      951.76      944.36      9.06 o
  -2   1   5      557.84      573.34      7.57 o
  -1   1   5       49.59       57.40      2.42 o
   0   1   5        9.21       13.92      2.99 o
   1   1   5      234.30      230.05      5.20 o
   2   1   5       25.32       26.27      3.18 o
   3   1   5        9.58        8.78      3.95 o
  -7   2   5       74.54       70.51      4.72 o
  -6   2   5       43.40       36.40      2.75 o
  -5   2   5      576.80      589.50      9.55 o
  -4   2   5      371.55      387.30      4.29 o
  -3   2   5      439.54      493.61      4.71 o
  -2   2   5      120.46      142.25      2.67 o
  -1   2   5      155.15      138.56      2.48 o
   0   2   5      743.54      781.73     16.51 o
   1   2   5        0.98        4.64      3.00 o
   2   2   5      174.62      182.49      3.87 o
   3   2   5      109.99       92.92      3.88 o
  -7   3   5        4.73        7.33      2.54 o
  -6   3   5      317.12      321.67      5.34 o
  -5   3   5      453.60      440.13      5.14 o
  -4   3   5      575.04      579.27      8.94 o
  -3   3   5      905.84      892.29      5.83 o
  -2   3   5     1133.53     1131.65     20.18 o
  -1   3   5      133.64      135.19      3.46 o
   0   3   5       75.49       79.24      3.04 o
   1   3   5      351.90      357.65      8.59 o
   2   3   5       55.90       62.73      4.06 o
   3   3   5       51.20       48.20      4.91 o
  -7   4   5      105.60      117.95      8.82 o
  -6   4   5        1.83        4.53      2.37 o
  -5   4   5       80.12       82.63      2.62 o
  -4   4   5     1195.73     1232.43     11.66 o
  -3   4   5      402.44      375.47      5.71 o
  -2   4   5      298.52      271.50      5.48 o
  -1   4   5     1511.10     1606.69     34.21 o
   0   4   5       60.78       46.13      2.85 o
   1   4   5       12.50       16.33      2.95 o
   2   4   5      269.25      268.53      5.39 o
   3   4   5       63.67       66.86      4.15 o
  -7   5   5        0.16        0.21      2.86 o
  -6   5   5       37.73       36.31      2.31 o
  -5   5   5      792.94      779.72      6.87 o
  -4   5   5       11.89       15.56      2.46 o
  -3   5   5      622.08      661.42      7.87 o
  -2   5   5     1320.12     1291.75     25.01 o
  -1   5   5      100.65       94.98      3.29 o
   0   5   5     1046.98     1099.48     14.36 o
   1   5   5      575.97      577.00     13.53 o
   2   5   5      116.75      135.54      9.22 o
   3   5   5        4.80        8.61      4.23 o
  -7   6   5       69.29       54.56      3.47 o
  -6   6   5      196.79      178.29      3.68 o
  -5   6   5       60.30       64.66      2.80 o
  -4   6   5      391.33      424.94      5.67 o
  -3   6   5      183.43      189.70      3.96 o
  -2   6   5      216.59      253.03      3.91 o
  -1   6   5     1432.93     1431.50     28.12 o
   0   6   5      803.12      834.38     11.11 o
   1   6   5       32.39       37.95      3.12 o
   2   6   5       12.74       25.38      5.36 o
   3   6   5       66.86       57.92      3.42 o
  -7   7   5        8.54        5.99      3.14 o
  -6   7   5       15.86       12.47      2.99 o
  -5   7   5       20.11       20.73      2.67 o
  -4   7   5      621.74      654.50     11.25 o
  -3   7   5      283.84      306.09      3.73 o
  -2   7   5        6.92        6.32      2.12 o
  -1   7   5      300.81      329.45      8.48 o
   0   7   5      233.31      236.53      3.57 o
   1   7   5       90.48       91.28      3.00 o
   2   7   5       62.21       60.34      3.51 o
   3   7   5        3.22        2.28      3.70 o
  -7   8   5       20.13       22.92      4.06 o
  -6   8   5       89.23       79.87      2.23 o
  -5   8   5      286.44      283.15      6.70 o
  -4   8   5       84.79       91.06      2.88 o
  -3   8   5      276.48      305.19      3.81 o
  -2   8   5       88.81       80.29      2.61 o
  -1   8   5       75.72       62.42      2.68 o
   0   8   5       42.21       57.47      3.06 o
   1   8   5        2.02        4.94      2.84 o
   2   8   5       66.39       75.42      4.82 o
   3   8   5       14.20       13.61      3.33 o
  -7   9   5       20.15       18.58      2.84 o
  -6   9   5       74.56       81.07      3.48 o
  -5   9   5        1.41        5.20      2.19 o
  -4   9   5      179.88      177.91      3.03 o
  -3   9   5       32.71       43.24      2.79 o
  -2   9   5      937.23      921.70     15.57 o
  -1   9   5      148.37      172.94      4.34 o
   0   9   5       52.65       49.31      2.77 o
   1   9   5      105.32      106.28      3.68 o
   2   9   5        0.38        4.10      3.14 o
   3   9   5       25.38       29.16      3.87 o
  -7  10   5      116.15       93.67      6.82 o
  -6  10   5       35.58       35.44      3.58 o
  -5  10   5      633.73      638.25     10.24 o
  -4  10   5       31.56       36.22      2.74 o
  -3  10   5      481.95      503.55      9.10 o
  -2  10   5      159.55      159.75      2.73 o
  -1  10   5      874.74      849.15     10.17 o
   0  10   5      352.66      358.30      6.07 o
   1  10   5       42.13       44.21      3.34 o
   2  10   5       79.47       84.77      3.60 o
   3  10   5       74.73       65.96      3.98 o
  -7  11   5       10.55       11.03      3.10 o
  -6  11   5      423.12      413.27      6.86 o
  -5  11   5      197.46      224.04      6.14 o
  -4  11   5      221.36      218.40      4.05 o
  -3  11   5     1146.45     1199.20     24.12 o
  -2  11   5     2196.08     2245.04     33.25 o
  -1  11   5       41.18       45.67      2.65 o
   0  11   5        2.56        3.18      2.54 o
   1  11   5       56.56       64.15      3.72 o
   2  11   5      168.23      161.40      7.20 o
   3  11   5       50.38       44.63      3.83 o
  -7  12   5       84.53       78.43      3.21 o
  -6  12   5      359.07      351.17     12.98 o
  -5  12   5        2.16        6.34      2.34 o
  -4  12   5     1049.87     1098.85     15.00 o
  -3  12   5      127.12      115.86      3.14 o
  -2  12   5      405.58      450.04      7.13 o
  -1  12   5     1003.62      985.17     16.42 o
   0  12   5      141.24      130.32      4.24 o
   1  12   5       19.54       11.18      3.50 o
   2  12   5       39.26       49.50      3.65 o
   3  12   5       63.20       59.24      3.62 o
  -7  13   5        6.22        5.38      3.48 o
  -6  13   5       16.96       27.25      3.26 o
  -5  13   5      823.25      789.41     14.74 o
  -4  13   5       76.67       71.37      2.68 o
  -3  13   5      965.43     1049.07     12.23 o
  -2  13   5      436.37      457.30      8.59 o
  -1  13   5        5.03        6.03      3.29 o
   0  13   5      164.57      181.43      3.68 o
   1  13   5      480.25      458.43     12.91 o
   2  13   5       42.28       36.18      3.79 o
   3  13   5       17.04       11.47      3.27 o
  -7  14   5       39.05       35.58      3.53 o
  -6  14   5        2.57        8.09      2.95 o
  -5  14   5       55.10       58.12      3.28 o
  -4  14   5      671.60      678.60     11.40 o
  -3  14   5        5.07       12.82      2.71 o
  -2  14   5      227.33      254.02      4.44 o
  -1  14   5      605.13      628.95      7.74 o
   0  14   5      921.52      942.16      9.29 o
   1  14   5        1.88        4.13      3.78 o
   2  14   5       21.55       26.20      3.72 o
   3  14   5       17.33       15.76      3.45 o
  -6  15   5       13.20       11.92      2.60 o
  -5  15   5       73.14       66.80      3.08 o
  -4  15   5       42.27       55.60      3.32 o
  -3  15   5        0.82        2.86      3.09 o
  -2  15   5      109.57      123.94      3.38 o
  -1  15   5      141.47      152.76      3.64 o
   0  15   5      506.31      520.29      4.74 o
   1  15   5      166.26      169.59      3.78 o
   2  15   5        3.53        5.29      3.64 o
   3  15   5        2.80        1.47      3.28 o
  -6  16   5        2.83        1.61      3.99 o
  -5  16   5      125.59      105.96      7.65 o
  -4  16   5      144.40      149.67      5.25 o
  -3  16   5       23.78       19.59      4.23 o
  -2  16   5       71.03       81.72      4.99 o
  -1  16   5      146.88      140.88      4.60 o
   0  16   5      161.83      155.40      4.54 o
   1  16   5       19.39       22.48      2.83 o
   2  16   5        0.53        5.00      3.24 o
   3  16   5        5.29        2.76      3.73 o
  -6  17   5       44.98       54.39      3.23 o
  -5  17   5      381.95      353.41     22.35 o
  -4  17   5        9.47       12.72      3.72 o
  -3  17   5      287.81      276.06      4.17 o
  -2  17   5       10.24       17.48      4.25 o
  -1  17   5      201.43      203.97      5.32 o
   0  17   5      115.56      121.16      4.89 o
   1  17   5      376.80      367.91     14.71 o
   2  17   5        0.93        4.33      3.25 o
   3  17   5        2.21       -0.18      3.86 o
  -6  18   5        0.35        1.96      3.07 o
  -5  18   5      120.81      111.80      6.06 o
  -4  18   5      672.87      663.52     18.38 o
  -3  18   5      159.47      170.15      8.80 o
  -2  18   5      147.64      138.40      7.29 o
  -1  18   5      157.20      164.15      3.66 o
   0  18   5      544.07      530.23     20.22 o
   1  18   5        9.55        9.59      3.33 o
   2  18   5      150.55      143.81      3.70 o
   3  18   5       26.53       32.44      4.34 o
  -6  19   5      153.07      151.58     10.17 o
  -5  19   5       96.24      119.87      4.79 o
  -4  19   5      160.15      126.74      5.53 o
  -3  19   5      987.97      942.85     22.49 o
  -2  19   5      711.81      719.91     13.94 o
  -1  19   5      295.33      290.87      4.97 o
   0  19   5      430.58      433.85     11.63 o
   1  19   5      286.29      300.49      4.29 o
   2  19   5       44.52       49.85      3.04 o
   3  19   5       14.12       15.12      4.09 o
  -6  20   5       32.20       27.06      2.86 o
  -5  20   5      399.90      404.95     14.52 o
  -4  20   5      365.11      376.84      5.49 o
  -3  20   5      551.48      562.41     15.17 o
  -2  20   5      124.09      142.74      3.58 o
  -1  20   5     1214.14     1199.72      7.53 o
   0  20   5      288.40      308.21     12.27 o
   1  20   5        7.71        9.26      3.44 o
   2  20   5       80.90       81.84      3.31 o
   3  20   5       39.61       36.66      3.48 o
  -6  21   5      168.54      151.28      9.52 o
  -5  21   5      295.01      291.53     11.62 o
  -4  21   5       97.20       90.57      3.72 o
  -3  21   5       36.22       47.31      3.92 o
  -2  21   5     1254.84     1289.67     23.93 o
  -1  21   5       29.56       36.22      2.80 o
   0  21   5      108.57       98.68      4.51 o
   1  21   5      175.53      183.02      3.78 o
   2  21   5        4.87        8.32      3.38 o
   3  21   5       16.27        6.24      9.22 o
  -6  22   5        1.27        2.83      3.07 o
  -5  22   5       16.28       15.95      4.75 o
  -4  22   5      242.94      262.25     10.10 o
  -3  22   5        0.30        4.22      3.34 o
  -2  22   5        6.38        6.29      4.58 o
  -1  22   5      558.43      561.78      6.77 o
   0  22   5       23.98       26.94      4.87 o
   1  22   5       55.96       62.89      3.46 o
   2  22   5      114.62      118.89      3.74 o
  -6  23   5       18.57       16.29      3.13 o
  -5  23   5        0.27       -0.04      3.55 o
  -4  23   5        0.00        2.28      3.39 o
  -3  23   5      134.22      136.79      4.93 o
  -2  23   5       12.68       19.24      4.60 o
  -1  23   5        0.61       -4.37      3.79 o
   0  23   5      246.38      257.30      6.46 o
   1  23   5      154.05      162.22      9.20 o
   2  23   5       29.54       26.81      4.44 o
  -6  24   5        0.34        5.46      3.26 o
  -5  24   5       30.79       35.02      4.58 o
  -4  24   5       18.41       18.25      3.42 o
  -3  24   5       74.31       78.24      4.87 o
  -2  24   5      702.19      742.14     19.25 o
  -1  24   5       10.22       11.51      3.99 o
   0  24   5        4.45        7.50      3.94 o
   1  24   5       52.93       50.79      4.28 o
   2  24   5       15.80       11.67      3.20 o
  -6  25   5       56.39       54.16      3.89 o
  -5  25   5       14.77       14.31      4.47 o
  -4  25   5       21.24       18.22      5.13 o
  -3  25   5        0.87        4.02      4.21 o
  -2  25   5      381.26      399.50     12.00 o
  -1  25   5      485.35      495.30     11.39 o
   0  25   5      328.64      325.50      8.28 o
   1  25   5      458.37      454.63     10.71 o
   2  25   5       13.43       14.11      3.70 o
  -6  26   5        0.80        1.97      3.71 o
  -5  26   5      191.83      175.60      8.57 o
  -4  26   5      673.46      728.74     11.47 o
  -3  26   5      122.70      148.63      5.35 o
  -2  26   5      379.87      382.87      5.89 o
  -1  26   5      615.08      631.46     11.86 o
   0  26   5      862.74      903.82     10.38 o
   1  26   5       33.41       25.62      3.29 o
   2  26   5      160.59      137.35      7.38 o
  -6  27   5       53.51       44.61      3.43 o
  -5  27   5      241.85      252.06     13.10 o
  -4  27   5      146.24      128.55      4.60 o
  -3  27   5      309.12      349.82      4.96 o
  -2  27   5       86.68      106.25      4.09 o
  -1  27   5      103.17      100.28      4.13 o
   0  27   5      532.06      586.09      9.04 o
   1  27   5      434.54      478.23     13.87 o
   2  27   5       18.53       12.98      3.31 o
  -6  28   5       13.89       18.27      4.23 o
  -5  28   5      167.83      130.16     10.72 o
  -4  28   5      781.89      829.24     39.86 o
  -3  28   5      479.31      504.72      9.40 o
  -2  28   5      303.95      319.97      7.57 o
  -1  28   5       39.44       50.26      4.00 o
   0  28   5      123.76      138.41      3.59 o
   1  28   5        8.50       10.87      3.25 o
   2  28   5       35.64       34.83      3.27 o
  -5  29   5      379.53      333.31     30.72 o
  -4  29   5       24.15       23.68      3.55 o
  -3  29   5      537.42      542.99     18.01 o
  -2  29   5      300.77      317.35      7.32 o
  -1  29   5        6.52        5.68      5.45 o
   0  29   5        0.95       -2.09      3.72 o
   1  29   5       37.56       44.52      3.31 o
   2  29   5       14.85       14.45      3.06 o
  -5  30   5        4.70        4.03      3.52 o
  -4  30   5      130.04      132.87      7.67 o
  -3  30   5        0.16        0.37      3.76 o
  -2  30   5      161.12      159.42      4.79 o
  -1  30   5      111.58      143.81      4.03 o
   0  30   5        4.29        5.61      3.72 o
   1  30   5        0.52        0.65      3.24 o
   2  30   5       39.15       33.23      3.70 o
  -5  31   5       37.62       28.68      3.13 o
  -4  31   5        6.31        3.26      3.83 o
  -3  31   5       34.94       35.01      3.99 o
  -2  31   5        0.07        4.80      3.98 o
  -1  31   5       66.85       68.61      3.39 o
   0  31   5       54.73       63.38      4.12 o
   1  31   5       63.14       61.78      3.43 o
   2  31   5        1.57        5.51      3.89 o
  -5  32   5       10.44       11.62      3.67 o
  -4  32   5       84.64      107.42      4.22 o
  -3  32   5       92.22       87.64      4.39 o
  -2  32   5        9.37       12.53      3.68 o
  -1  32   5       73.11       68.32      3.53 o
   0  32   5       60.34       61.46      3.81 o
   1  32   5        2.13        6.39      3.59 o
  -5  33   5       18.78       18.02      3.10 o
  -4  33   5       14.69        9.24      2.81 o
  -3  33   5      178.03      196.14      6.32 o
  -2  33   5      122.73      138.36      3.60 o
  -1  33   5       37.54       40.50      3.10 o
   0  33   5       43.33       42.56      3.63 o
   1  33   5      149.35      131.69      3.81 o
  -5  34   5       58.14       49.91      5.62 o
  -4  34   5      313.96      328.40      9.06 o
  -3  34   5       69.14       81.95      3.49 o
  -2  34   5        0.78       -2.01      2.95 o
  -1  34   5      778.31      843.26     19.14 o
   0  34   5      628.67      634.73     14.55 o
   1  34   5        4.57        4.68      3.15 o
  -5  35   5       78.86       69.01      4.11 o
  -4  35   5        1.91       -0.60      3.03 o
  -3  35   5      109.38      115.78      6.48 o
  -2  35   5      376.44      390.22      7.94 o
  -1  35   5        8.39        3.95      4.65 o
   0  35   5      290.16      286.45     11.06 o
   1  35   5      271.15      253.07     17.98 o
  -4  36   5      153.36      143.20      6.06 o
  -3  36   5      201.56      210.34      6.92 o
  -2  36   5        2.93        6.00      3.03 o
  -1  36   5      134.54      143.83      3.24 o
   0  36   5       15.61       20.51      4.19 o
   1  36   5       57.77       38.75      3.88 o
  -4  37   5        0.67        5.84      3.10 o
  -3  37   5       80.05       80.26      3.57 o
  -2  37   5      273.21      278.57      5.70 o
  -1  37   5       39.27       34.70      3.62 o
   0  37   5       25.83       25.42      2.97 o
   1  37   5        2.67        3.12      3.64 o
  -4  38   5       16.27       13.78      2.89 o
  -3  38   5       27.14       28.25      2.76 o
  -2  38   5       27.29       30.79      3.04 o
  -1  38   5       57.66       67.20      3.66 o
   0  38   5        0.39        2.10      4.09 o
  -4  39   5       37.81       43.83      4.37 o
  -3  39   5        0.00        1.19      3.46 o
  -2  39   5        1.16        7.44      3.64 o
  -1  39   5        0.12       -1.14      3.24 o
   0  39   5        3.40        8.16      3.40 o
  -4  40   5        9.66        2.76      7.96 o
  -3  40   5       13.93       15.69      2.99 o
  -2  40   5      134.56      130.70      5.08 o
  -1  40   5      120.26      110.43      4.13 o
   0  40   5        1.28        3.05      4.20 o
  -3  41   5      106.74       87.76      6.59 o
  -2  41   5      280.28      277.75     11.92 o
  -1  41   5        0.58        2.52      3.87 o
   0  41   5       11.11        9.08      6.19 o
  -3  42   5      118.69      112.68      3.80 o
  -2  42   5       29.15       19.69      3.30 o
  -1  42   5      300.70      270.71     24.97 o
  -2  43   5      348.45      359.71     21.89 o
  -1  43   5        6.34        5.91      5.95 o
  -7   0   6      180.37      147.60      3.45 o
  -6   0   6       13.50       15.37      3.52 o
  -5   0   6     1011.64     1004.22      7.86 o
  -4   0   6       17.93       15.42      3.38 o
  -3   0   6      151.32      176.93      6.40 o
  -2   0   6        3.08        7.26      2.97 o
  -1   0   6      344.90      317.07      7.45 o
   0   0   6      168.67      165.13      4.27 o
   1   0   6      498.11      504.75     18.71 o
   2   0   6      337.50      317.86     22.79 o
  -7   1   6       73.20       86.60      8.54 o
  -6   1   6      449.02      417.78      9.44 o
  -5   1   6       55.54       51.93      2.40 o
  -4   1   6        1.06        6.40      2.10 o
  -3   1   6       42.02       40.20      2.22 o
  -2   1   6      259.83      264.30      4.53 o
  -1   1   6        0.17        1.36      2.43 o
   0   1   6      378.74      391.54      5.64 o
   1   1   6      453.03      450.04     15.23 o
   2   1   6       20.69       21.85      3.18 o
  -7   2   6       64.07       63.90      3.63 o
  -6   2   6       18.77       16.74      2.77 o
  -5   2   6      157.56      156.44      3.26 o
  -4   2   6      761.87      813.23      7.96 o
  -3   2   6      106.61      117.66      2.51 o
  -2   2   6        4.50        5.19      2.41 o
  -1   2   6      181.14      188.68      4.07 o
   0   2   6       11.77       14.10      2.62 o
   1   2   6        0.42        2.03      3.05 o
   2   2   6       58.88       58.20      3.23 o
  -7   3   6       42.26       31.43      3.05 o
  -6   3   6       40.94       41.64      3.63 o
  -5   3   6       71.27       71.90      3.64 o
  -4   3   6      973.37     1010.13     14.90 o
  -3   3   6     1407.53     1440.83     20.28 o
  -2   3   6      182.20      190.76      4.68 o
  -1   3   6       29.58       34.25      2.37 o
   0   3   6      115.04      114.77      2.88 o
   1   3   6        7.79       12.07      3.16 o
   2   3   6       16.26       15.03      3.50 o
  -7   4   6        0.05        3.50      3.24 o
  -6   4   6       10.64       11.71      2.19 o
  -5   4   6        1.36        4.00      2.82 o
  -4   4   6       83.10       92.04      2.61 o
  -3   4   6       37.46       39.43      2.26 o
  -2   4   6      256.08      257.05      6.40 o
  -1   4   6       12.07       14.04      2.25 o
   0   4   6       32.21       35.08      2.86 o
   1   4   6       18.16       17.68      3.35 o
   2   4   6        7.26       14.76      4.25 o
  -7   5   6       17.27       16.21      2.59 o
  -6   5   6      110.76      118.31      5.18 o
  -5   5   6       18.50       19.69      2.63 o
  -4   5   6      252.37      254.46      5.87 o
  -3   5   6      909.56      942.48     18.00 o
  -2   5   6      287.26      267.07      4.67 o
  -1   5   6       26.75       32.59      2.37 o
   0   5   6      141.70      145.31      3.09 o
   1   5   6       67.89       66.56      3.00 o
   2   5   6       17.42       18.89      3.34 o
  -7   6   6       85.57       70.53      4.36 o
  -6   6   6        6.56        6.38      2.55 o
  -5   6   6       96.99      102.65      3.40 o
  -4   6   6     1063.33     1111.11     16.63 o
  -3   6   6      144.62      148.60      2.70 o
  -2   6   6      101.49      110.90      2.59 o
  -1   6   6      383.12      382.51      5.99 o
   0   6   6        0.52        6.89      2.96 o
   1   6   6        0.32       -2.73      2.87 o
   2   6   6       61.58       61.37      4.62 o
  -7   7   6        0.09        6.03      3.11 o
  -6   7   6      205.23      211.51     12.72 o
  -5   7   6      656.13      676.93     11.29 o
  -4   7   6        4.06        8.62      2.33 o
  -3   7   6       83.58       78.42      2.37 o
  -2   7   6      729.24      769.24     11.98 o
  -1   7   6       25.25       30.00      2.48 o
   0   7   6      111.81      117.10      2.91 o
   1   7   6      106.42      105.77      4.52 o
   2   7   6        4.36        4.62      3.39 o
  -7   8   6      171.21      133.35      5.36 o
  -6   8   6       19.91       22.23      2.47 o
  -5   8   6      242.18      260.84      4.33 o
  -4   8   6      160.83      152.96      2.89 o
  -3   8   6      445.51      442.97      6.94 o
  -2   8   6      419.96      428.91      9.49 o
  -1   8   6      331.75      345.62      5.53 o
   0   8   6       27.02       29.03      2.73 o
   1   8   6       59.04       62.81      3.32 o
   2   8   6      153.89      140.55      5.95 o
  -6   9   6      338.69      329.40      8.23 o
  -5   9   6       27.91       32.71      2.77 o
  -4   9   6       18.66       14.87      2.40 o
  -3   9   6      580.10      593.37     14.55 o
  -2   9   6      294.42      287.12      8.15 o
  -1   9   6        7.11       11.50      2.71 o
   0   9   6      141.94      149.92      3.39 o
   1   9   6      216.33      220.53      5.41 o
   2   9   6       45.51       38.27      3.25 o
  -6  10   6      119.77      102.77      7.04 o
  -5  10   6      142.79      148.77      5.15 o
  -4  10   6      263.64      266.26      3.88 o
  -3  10   6        0.30        4.59      2.46 o
  -2  10   6       50.00       46.22      2.51 o
  -1  10   6      221.07      242.14      4.09 o
   0  10   6      392.97      398.40      5.95 o
   1  10   6       34.36       34.05      3.31 o
   2  10   6       20.80       22.26      3.47 o
  -6  11   6       28.09       23.48      2.61 o
  -5  11   6      269.51      238.68      3.35 o
  -4  11   6       32.97       31.43      2.76 o
  -3  11   6      144.69      142.45      2.72 o
  -2  11   6       27.05       29.91      3.13 o
  -1  11   6        9.69       13.68      3.39 o
   0  11   6       29.45       27.56      3.19 o
   1  11   6       83.46       72.19      3.44 o
   2  11   6        0.05        0.10      3.09 o
  -6  12   6        1.69        3.18      2.54 o
  -5  12   6       11.81       20.04      2.46 o
  -4  12   6      172.39      165.36      6.23 o
  -3  12   6      230.32      207.54      4.93 o
  -2  12   6      152.80      155.51      3.24 o
  -1  12   6        8.52       12.95      2.73 o
   0  12   6        0.54        4.19      3.08 o
   1  12   6       39.30       37.04      3.52 o
   2  12   6        2.83        3.53      3.54 o
  -6  13   6      125.80      140.62      5.48 o
  -5  13   6        2.80        7.03      2.27 o
  -4  13   6       34.69       32.91      2.62 o
  -3  13   6      622.59      651.24      8.20 o
  -2  13   6      128.85      123.27      3.16 o
  -1  13   6      144.89      137.62      2.95 o
   0  13   6        1.25        6.92      3.94 o
   1  13   6       43.72       48.18      3.55 o
   2  13   6       38.04       39.98      6.95 o
  -6  14   6       43.66       38.76      3.11 o
  -5  14   6      133.54      144.99      2.86 o
  -4  14   6     1007.93     1009.30     20.23 o
  -3  14   6       30.09       33.35      2.85 o
  -2  14   6      300.00      302.19      6.47 o
  -1  14   6      375.53      359.20      5.31 o
   0  14   6       33.50       40.52      3.42 o
   1  14   6        3.65        4.89      3.86 o
   2  14   6       19.12       17.20      4.09 o
  -6  15   6       39.89       47.61      3.58 o
  -5  15   6      442.05      451.40     13.94 o
  -4  15   6      354.06      343.54      8.66 o
  -3  15   6      913.35      925.79     14.92 o
  -2  15   6      541.72      524.24      6.74 o
  -1  15   6       81.29       80.75      3.28 o
   0  15   6      138.70      147.27      4.47 o
   1  15   6       90.02       84.96      4.22 o
   2  15   6        7.36        4.29      3.64 o
  -6  16   6        0.63        2.32      2.46 o
  -5  16   6       32.11       38.46      2.33 o
  -4  16   6      665.87      724.36     19.07 o
  -3  16   6       13.44       21.47      3.73 o
  -2  16   6       95.22      106.81      5.83 o
  -1  16   6      653.20      648.30     14.76 o
   0  16   6      339.54      334.94      6.33 o
   1  16   6       58.79       60.60      4.17 o
   2  16   6       31.56       27.08      3.47 o
  -6  17   6      220.74      193.01     18.98 o
  -5  17   6      267.46      271.10      4.18 o
  -4  17   6       78.89       68.05      4.13 o
  -3  17   6       63.90       79.92      4.41 o
  -2  17   6       30.48       31.97      2.54 o
  -1  17   6      168.53      178.55      4.64 o
   0  17   6      290.33      293.69      8.52 o
   1  17   6       67.16       65.57      4.68 o
   2  17   6        1.82        7.20      3.15 o
  -6  18   6        0.27        1.23      3.25 o
  -5  18   6       58.01       59.03      2.64 o
  -4  18   6       17.00       14.34      3.29 o
  -3  18   6      133.32      133.95      7.28 o
  -2  18   6      135.68      133.58      3.53 o
  -1  18   6       76.50       84.03      3.42 o
   0  18   6      205.66      200.41      5.65 o
   1  18   6        0.31        8.61      4.63 o
   2  18   6       91.48       86.33      7.90 o
  -6  19   6       27.89       26.09      3.32 o
  -5  19   6       34.87       31.47      2.49 o
  -4  19   6      131.36      133.52      6.36 o
  -3  19   6        0.70       -1.88      3.77 o
  -2  19   6       23.64       24.57      3.06 o
  -1  19   6       88.10       81.27      4.32 o
   0  19   6       10.38       13.46      3.21 o
   1  19   6      207.54      184.48      7.56 o
   2  19   6       29.92       24.16      3.68 o
  -6  20   6       11.42       10.40      3.78 o
  -5  20   6        9.44       16.99      3.27 o
  -4  20   6        0.84       -1.62      3.67 o
  -3  20   6        1.13        7.00      3.86 o
  -2  20   6       39.66       40.69      3.47 o
  -1  20   6       23.74       21.75      3.75 o
   0  20   6       18.40       17.40      3.41 o
   1  20   6        9.60       12.90      3.54 o
   2  20   6        1.04        5.60      4.51 o
  -6  21   6       13.83       12.04      3.85 o
  -5  21   6       52.48       53.16      4.59 o
  -4  21   6        1.27        1.60      3.45 o
  -3  21   6      137.29      150.38      9.97 o
  -2  21   6       76.25       78.51      3.41 o
  -1  21   6        0.08       -0.12      4.01 o
   0  21   6       48.03       54.64      3.42 o
   1  21   6       99.21       91.40      3.56 o
  -6  22   6        6.65        9.50      3.78 o
  -5  22   6      149.02      141.66      5.30 o
  -4  22   6      447.59      489.76     14.75 o
  -3  22   6      102.89      106.94      6.98 o
  -2  22   6      167.83      172.41      4.85 o
  -1  22   6      204.98      192.04      6.03 o
   0  22   6       69.83       67.80      3.69 o
   1  22   6        0.58        4.61      3.49 o
  -6  23   6      131.50      138.39     11.42 o
  -5  23   6       51.23       60.66      3.87 o
  -4  23   6       47.45       40.03      2.91 o
  -3  23   6      897.72      920.11     33.78 o
  -2  23   6      634.15      643.05     22.88 o
  -1  23   6       27.95       32.78      4.56 o
   0  23   6      129.84      133.02      3.44 o
   1  23   6      166.78      175.00      6.32 o
  -6  24   6        0.21        5.00      3.80 o
  -5  24   6      162.55      158.82      8.82 o
  -4  24   6      542.37      567.53      8.07 o
  -3  24   6       31.25       40.70      3.76 o
  -2  24   6       30.40       33.84      4.09 o
  -1  24   6      816.41      836.83     13.36 o
   0  24   6      114.32      116.25      6.03 o
   1  24   6       31.19       28.48      3.65 o
  -5  25   6      191.57      171.83     12.26 o
  -4  25   6        6.26        3.88      3.52 o
  -3  25   6       24.11       28.98      3.91 o
  -2  25   6       81.79       93.50      4.45 o
  -1  25   6       99.05      110.84      4.27 o
   0  25   6      213.73      224.50      4.51 o
   1  25   6       16.05       18.79      3.58 o
  -5  26   6       45.61       52.86      4.24 o
  -4  26   6       31.84       36.55      3.64 o
  -3  26   6        5.26        5.77      4.26 o
  -2  26   6       53.79       60.05      3.80 o
  -1  26   6       24.59       33.19      5.68 o
   0  26   6       56.24       59.29      3.76 o
   1  26   6       36.59       46.56      3.92 o
  -5  27   6       24.62       20.21      3.34 o
  -4  27   6       53.28       51.88      4.41 o
  -3  27   6       11.74       10.60      4.25 o
  -2  27   6        0.70        6.59      4.39 o
  -1  27   6        0.25        0.80      3.89 o
   0  27   6        3.33        8.81      2.86 o
   1  27   6       78.99       68.61      3.78 o
  -5  28   6       15.51       15.02      3.34 o
  -4  28   6        7.87       13.31      4.35 o
  -3  28   6       21.02       22.24      4.28 o
  -2  28   6       16.63       14.67      3.89 o
  -1  28   6       10.08       10.54      3.54 o
   0  28   6        8.76       10.20      2.80 o
   1  28   6       71.22       57.44      3.51 o
  -5  29   6       89.82       99.64     10.33 o
  -4  29   6       51.19       61.03      4.47 o
  -3  29   6       11.24       19.10      4.27 o
  -2  29   6      113.83      110.22      5.47 o
  -1  29   6       60.79       63.95      3.59 o
   0  29   6       74.46       69.00      4.41 o
   1  29   6       65.51       54.85      3.28 o
  -5  30   6       68.35       65.82      6.38 o
  -4  30   6      224.40      240.86      7.34 o
  -3  30   6       93.00       78.87      4.63 o
  -2  30   6       68.34       70.33      4.02 o
  -1  30   6      210.44      235.54      5.74 o
   0  30   6      345.76      330.32     16.00 o
  -5  31   6       63.58       62.54      5.81 o
  -4  31   6       13.46       17.28      3.84 o
  -3  31   6      470.67      474.56      9.04 o
  -2  31   6      215.96      221.08      6.42 o
  -1  31   6        2.62        0.03      3.25 o
   0  31   6      125.01      117.44      7.35 o
  -4  32   6      286.54      266.90      6.58 o
  -3  32   6       64.31       60.32      4.39 o
  -2  32   6       16.97       19.33      3.99 o
  -1  32   6      287.74      304.71     12.45 o
   0  32   6        1.19       -0.09      3.66 o
  -4  33   6       14.06       13.18      3.70 o
  -3  33   6      135.81      124.12      4.57 o
  -2  33   6      410.31      372.26     13.51 o
  -1  33   6        0.71        3.07      3.52 o
   0  33   6       20.08       22.67      3.27 o
  -4  34   6       37.41       33.10      3.03 o
  -3  34   6       67.09       69.48      3.27 o
  -2  34   6       21.12       23.45      4.00 o
  -1  34   6      103.08      100.04      4.36 o
   0  34   6        0.61        1.35      3.05 o
  -4  35   6       19.82       16.13      2.79 o
  -3  35   6        0.21        2.04      2.78 o
  -2  35   6       29.61       25.01      3.59 o
  -1  35   6        0.09       -0.94      3.26 o
  -4  36   6       78.99       77.01      5.85 o
  -3  36   6       24.01       28.31      3.48 o
  -2  36   6       86.11       95.11      4.83 o
  -1  36   6       80.70       89.16      6.34 o
  -3  37   6      293.46      288.61     15.28 o
  -2  37   6      177.59      157.74      7.46 o
  -1  37   6        8.47        1.74      3.50 o
  -3  38   6       77.07       69.11      5.92 o
  -2  38   6      226.95      217.47     15.61 o
  -6   1   7       12.11       10.86      2.56 o
  -5   1   7        0.74        5.41      2.66 o
  -4   1   7       28.11       27.88      2.26 o
  -3   1   7      746.46      764.75     17.58 o
  -2   1   7     1065.87     1116.19     25.53 o
  -1   1   7        0.04       -0.07      2.94 o
   0   1   7      135.56      141.05      5.37 o
   1   1   7       27.45       23.36      3.16 o
  -6   2   7        4.74        6.72      2.47 o
  -5   2   7      183.86      166.38      4.55 o
  -4   2   7      174.99      182.26      2.84 o
  -3   2   7      563.82      599.64     10.27 o
  -2   2   7       24.34       32.08      4.10 o
  -1   2   7      503.87      487.30     12.02 o
   0   2   7       13.82       15.10      3.01 o
   1   2   7       64.85       56.53      3.54 o
  -6   3   7      322.84      284.67     13.79 o
  -5   3   7       68.75       74.19      3.42 o
  -4   3   7       20.42       23.22      2.22 o
  -3   3   7       45.81       55.78      2.61 o
  -2   3   7      177.51      176.25      3.92 o
  -1   3   7       43.08       46.82      3.22 o
   0   3   7      443.80      448.85     16.74 o
   1   3   7       72.99       72.86      3.61 o
  -6   4   7       13.30       12.81      2.49 o
  -5   4   7      626.98      599.68     18.64 o
  -4   4   7      529.38      545.47      8.61 o
  -3   4   7        4.73        8.38      2.28 o
  -2   4   7       95.04      102.77      2.62 o
  -1   4   7      438.50      450.94      9.83 o
   0   4   7        4.71        5.32      3.53 o
   1   4   7       52.16       48.70      3.28 o
  -6   5   7      407.67      406.13     20.44 o
  -5   5   7      119.99      114.18      3.07 o
  -4   5   7      358.40      353.54     14.17 o
  -3   5   7      194.28      197.04      2.96 o
  -2   5   7      151.61      156.34      4.37 o
  -1   5   7       20.77       26.49      2.90 o
   0   5   7      141.57      139.21      4.61 o
   1   5   7      113.13      114.80      8.58 o
  -6   6   7       12.26       12.66      2.63 o
  -5   6   7       87.85       86.87      3.70 o
  -4   6   7      311.32      287.97      4.84 o
  -3   6   7      161.55      185.04      8.63 o
  -2   6   7       81.70       89.93      4.08 o
  -1   6   7       33.42       29.95      3.15 o
   0   6   7       16.97       18.77      2.72 o
   1   6   7        2.26        4.26      3.03 o
  -6   7   7        2.71        7.25      3.33 o
  -5   7   7        0.57        3.19      2.56 o
  -4   7   7        0.02        1.62      2.39 o
  -3   7   7      820.32      834.45     13.84 o
  -2   7   7      338.60      347.43      6.24 o
  -1   7   7        7.33        8.04      2.81 o
   0   7   7        2.22        2.08      2.66 o
   1   7   7        1.17        4.74      3.89 o
  -6   8   7       18.50       12.74      3.35 o
  -5   8   7        5.76       11.15      2.77 o
  -4   8   7        2.91        1.69      3.21 o
  -3   8   7        5.37        9.10      2.59 o
  -2   8   7       44.70       47.90      2.76 o
  -1   8   7        0.04        2.75      2.54 o
   0   8   7        0.34       -0.93      2.62 o
   1   8   7       22.37       24.21      3.71 o
  -6   9   7      166.55      165.68      7.63 o
  -5   9   7      146.56      159.78      4.66 o
  -4   9   7       40.50       44.00      3.15 o
  -3   9   7      154.81      128.58      3.18 o
  -2   9   7      225.64      238.22      5.69 o
  -1   9   7       15.97       17.26      2.69 o
   0   9   7       70.32       78.20      3.50 o
   1   9   7       62.71       58.93      4.12 o
  -6  10   7        9.79       10.19      2.18 o
  -5  10   7      168.81      171.67     14.86 o
  -4  10   7      352.97      346.69     10.09 o
  -3  10   7      198.37      179.92      5.63 o
  -2  10   7      642.19      646.98      6.80 o
  -1  10   7      307.42      333.03      8.18 o
   0  10   7       89.02       82.38      3.53 o
   1  10   7       12.61       19.87      4.63 o
  -6  11   7      115.03       91.87      2.65 o
  -5  11   7       55.16       53.49      2.48 o
  -4  11   7       34.07       29.75      2.29 o
  -3  11   7     1185.78     1196.17     16.27 o
  -2  11   7      206.67      209.95      5.18 o
  -1  11   7        0.39        5.63      3.56 o
   0  11   7      103.43      109.27      3.29 o
   1  11   7       39.55       39.64      3.97 o
  -6  12   7       34.16       31.22      3.36 o
  -5  12   7      226.92      221.94      6.91 o
  -4  12   7      712.50      690.82     11.36 o
  -3  12   7       13.71       17.95      2.45 o
  -2  12   7      135.30      134.21      5.00 o
  -1  12   7      293.75      297.60      4.62 o
   0  12   7       26.71       27.34      3.31 o
   1  12   7       27.87       24.57      3.38 o
  -6  13   7       90.14       85.66      4.65 o
  -5  13   7      334.27      333.65     13.46 o
  -4  13   7      125.32      116.39      3.03 o
  -3  13   7      191.23      193.70      4.71 o
  -2  13   7      253.28      249.70      2.87 o
  -1  13   7        2.20        3.53      2.68 o
   0  13   7       50.18       55.46      4.60 o
   1  13   7       18.23       18.17      4.58 o
  -6  14   7       23.01       25.80      3.77 o
  -5  14   7       10.57       13.14      3.25 o
  -4  14   7      234.70      233.52      5.89 o
  -3  14   7        4.82        4.31      2.36 o
  -2  14   7        1.36       -1.00      2.27 o
  -1  14   7      216.87      223.85      5.84 o
   0  14   7        8.41       16.30      5.42 o
   1  14   7        3.63        5.33      4.21 o
  -6  15   7        2.61        2.04      3.42 o
  -5  15   7       30.39       32.01      2.37 o
  -4  15   7       27.51       25.36      2.66 o
  -3  15   7        0.15        1.63      2.92 o
  -2  15   7       72.18       67.65      2.66 o
  -1  15   7       70.35       69.76      6.15 o
   0  15   7       46.82       43.01      5.13 o
   1  15   7        0.04        2.42      3.26 o
  -6  16   7        0.02        1.84      2.87 o
  -5  16   7       40.87       39.47      5.19 o
  -4  16   7       41.86       49.58      3.71 o
  -3  16   7      146.00      149.94      4.12 o
  -2  16   7       23.07       21.69      2.81 o
  -1  16   7       71.61       64.18      3.19 o
   0  16   7        0.58        3.33      4.67 o
   1  16   7       28.42       29.22      5.10 o
  -6  17   7       41.67       41.96      5.22 o
  -5  17   7      177.59      169.62      3.95 o
  -4  17   7       66.25       65.51      3.18 o
  -3  17   7       43.80       48.24      3.76 o
  -2  17   7       74.61       75.71      4.60 o
  -1  17   7       50.23       52.51      3.02 o
   0  17   7      109.09      109.34      4.95 o
  -6  18   7       18.77       14.41      6.12 o
  -5  18   7       56.76       61.81      3.61 o
  -4  18   7      335.37      341.52     12.45 o
  -3  18   7       30.86       34.96      3.06 o
  -2  18   7      314.44      331.70      8.59 o
  -1  18   7      353.64      340.65      4.29 o
   0  18   7        2.31        4.17      3.34 o
  -5  19   7       75.81       76.65      6.39 o
  -4  19   7       96.57       95.35      5.70 o
  -3  19   7     1037.19     1041.43     20.64 o
  -2  19   7      340.95      338.96     18.04 o
  -1  19   7       29.33       28.79      3.43 o
   0  19   7      167.86      163.61     16.15 o
  -5  20   7      141.66      134.78     10.74 o
  -4  20   7      309.56      325.56      7.27 o
  -3  20   7        9.98       15.91      3.19 o
  -2  20   7      189.34      195.52     12.89 o
  -1  20   7      125.24      119.42      3.49 o
   0  20   7      174.34      146.08      5.89 o
  -5  21   7       76.93       65.46      5.84 o
  -4  21   7        2.32        7.24      3.56 o
  -3  21   7       67.30       80.61      4.17 o
  -2  21   7        2.46        5.57      3.18 o
  -1  21   7        3.78        5.40      3.93 o
   0  21   7        3.13        5.04      3.18 o
  -5  22   7       40.11       36.85      3.87 o
  -4  22   7       65.64       73.07      3.71 o
  -3  22   7       14.70       13.74      4.26 o
  -2  22   7        2.02        2.33      4.48 o
  -1  22   7       45.19       50.86      4.10 o
   0  22   7        3.18        3.05      3.62 o
  -5  23   7        0.73       -2.41      3.80 o
  -4  23   7        1.06        1.26      3.69 o
  -3  23   7        0.03        1.93      3.91 o
  -2  23   7       15.95       19.42      4.38 o
  -1  23   7        2.56        8.81      3.62 o
   0  23   7       20.08       13.24      3.18 o
  -5  24   7       14.57       19.10      3.98 o
  -4  24   7       33.82       35.67      3.64 o
  -3  24   7       39.43       39.72      4.61 o
  -2  24   7       20.10       23.67      3.87 o
  -1  24   7        0.17       -1.73      4.43 o
   0  24   7       12.29       11.88      3.57 o
  -5  25   7        1.14        4.48      3.85 o
  -4  25   7        0.06        4.13      3.89 o
  -3  25   7      136.41      138.87     10.12 o
  -2  25   7        5.56        7.55      3.82 o
  -1  25   7        1.70        9.95      4.06 o
   0  25   7       16.68       17.52      3.61 o
  -5  26   7       60.51       64.43      4.68 o
  -4  26   7      166.08      158.96      9.76 o
  -3  26   7       22.20       21.53      3.96 o
  -2  26   7       57.07       58.69      4.05 o
  -1  26   7      149.14      141.93      4.92 o
  -4  27   7       54.51       41.78      3.33 o
  -3  27   7      345.34      311.32     14.69 o
  -2  27   7      315.30      313.18     18.46 o
  -1  27   7        0.13        3.11      3.62 o
  -4  28   7      141.47      144.66     10.64 o
  -3  28   7       46.80       44.55      3.75 o
  -2  28   7      145.53      128.16      4.82 o
  -1  28   7      153.74      148.31      8.81 o
  -4  29   7       14.16       14.52      4.47 o
  -3  29   7       67.61       67.38      4.15 o
  -2  29   7       57.70       67.73      8.59 o
  -1  29   7        0.86        5.53      3.23 o
  -4  30   7       49.92       50.92      5.16 o
  -3  30   7        0.29        1.71      4.29 o
  -2  30   7        6.85        6.12      3.89 o
  -1  30   7       39.45       39.74      3.99 o
  -3  31   7       11.21       13.18      3.38 o
  -2  31   7        9.16       10.21      3.12 o
  -3  32   7        0.14       -2.43      3.42 o
  -2  32   7       52.42       43.70      4.13 o
  -5   0   8      274.39      229.65      9.31 o
  -4   0   8      313.09      325.51     23.08 o
  -3   0   8        3.90       -2.20      4.20 o
  -2   0   8      495.02      448.13      6.68 o
  -1   0   8      292.42      295.84     19.87 o
   0   0   8        7.31        4.62      5.94 o
  -5   1   8       53.99       54.65      4.08 o
  -4   1   8       24.36       29.21      2.39 o
  -3   1   8      259.38      278.08     14.05 o
  -2   1   8       69.19       71.90      3.41 o
  -1   1   8       68.59       59.45      2.81 o
   0   1   8       84.61       81.01      4.93 o
  -5   2   8       80.69       68.21      5.16 o
  -4   2   8       67.09       77.82      5.07 o
  -3   2   8       36.78       35.38      2.84 o
  -2   2   8        4.91        7.21      2.12 o
  -1   2   8       91.85       89.60      3.86 o
   0   2   8        6.41        8.99      5.65 o
  -5   3   8        2.16        0.59      2.49 o
  -4   3   8       70.78       66.37      3.15 o
  -3   3   8      145.79      154.55      4.77 o
  -2   3   8      388.91      375.91      5.68 o
  -1   3   8      113.85      105.98      5.69 o
   0   3   8        3.18        9.34      6.12 o
  -5   4   8       35.13       34.16      2.58 o
  -4   4   8        2.19        4.20      2.58 o
  -3   4   8        4.19        8.07      3.45 o
  -2   4   8        6.68        6.96      3.96 o
  -1   4   8        0.48        7.39      3.13 o
   0   4   8        0.10        6.83      6.37 o
  -5   5   8       33.92       30.40      3.05 o
  -4   5   8        5.06        8.77      3.63 o
  -3   5   8       34.42       31.89      2.91 o
  -2   5   8      324.53      305.05      5.98 o
  -1   5   8       68.04       62.62      8.00 o
  -5   6   8       70.11       61.99      4.02 o
  -4   6   8       43.60       39.53      2.81 o
  -3   6   8       20.49       20.01      2.84 o
  -2   6   8       15.64       17.89      3.47 o
  -1   6   8      440.34      396.98     21.31 o
  -5   7   8       71.47       54.45      4.32 o
  -4   7   8       37.31       40.28      5.38 o
  -3   7   8       47.22       48.27      2.49 o
  -2   7   8      195.62      206.26      4.39 o
  -1   7   8        9.42       14.98      3.97 o
  -5   8   8       88.46       78.03      3.76 o
  -4   8   8      515.32      456.83      8.90 o
  -3   8   8       34.12       36.53      2.72 o
  -2   8   8      297.57      275.24     10.45 o
  -1   8   8      137.06      140.39      8.09 o
  -5   9   8       76.44       81.73      9.03 o
  -4   9   8       19.96       18.98      2.18 o
  -3   9   8     1074.51     1120.44     50.14 o
  -2   9   8       30.56       29.10      2.68 o
  -1   9   8       14.14       14.06      3.64 o
  -5  10   8      139.69      130.75      5.24 o
  -4  10   8      247.16      244.68     12.93 o
  -3  10   8        4.78        6.37      2.62 o
  -2  10   8       71.62       79.10      3.65 o
  -1  10   8        3.64        6.26      3.12 o
  -5  11   8        7.35        4.33      3.38 o
  -4  11   8       13.66       15.21      7.15 o
  -3  11   8       73.45       71.92      3.72 o
  -2  11   8       75.22       71.38      5.48 o
  -1  11   8        5.16        7.00      3.76 o
  -5  12   8       40.92       36.74      2.97 o
  -4  12   8        1.96       -0.97      2.57 o
  -3  12   8        0.51        5.99      3.26 o
  -2  12   8        5.58        2.30      2.86 o
  -1  12   8        0.24       -0.13      3.64 o
  -5  13   8       92.90       87.32      6.70 o
  -4  13   8       12.39       17.00      2.21 o
  -3  13   8       74.18       65.86      4.95 o
  -2  13   8        6.42        6.59      3.29 o
  -1  13   8        3.28        1.92      2.83 o
  -5  14   8      115.07      103.07      3.70 o
  -4  14   8      185.55      164.61      9.29 o
  -3  14   8        0.82        2.32      3.90 o
  -2  14   8       60.96       59.80      4.07 o
  -1  14   8      238.87      243.03     19.34 o
  -5  15   8       77.89       57.55      3.24 o
  -4  15   8      191.98      191.42     13.61 o
  -3  15   8      246.54      255.26      4.93 o
  -2  15   8      358.64      359.09     23.76 o
  -1  15   8        3.76        4.30      3.12 o
  -5  16   8       97.83       88.25      5.75 o
  -4  16   8      292.37      297.93     17.74 o
  -3  16   8       33.96       35.33      3.28 o
  -2  16   8      130.57      128.68     10.21 o
  -1  16   8       86.21       86.14      4.32 o
  -4  17   8        3.82        6.67      3.30 o
  -3  17   8      226.73      235.24     14.29 o
  -2  17   8        5.13        5.73      4.58 o
  -1  17   8       20.46       21.81      4.24 o
  -4  18   8       63.93       66.09      4.02 o
  -3  18   8        1.15       -0.83      3.43 o
  -2  18   8       74.49       77.41      5.82 o
  -1  18   8       13.26        5.49      6.20 o
  -4  19   8        0.15        0.62      5.28 o
  -3  19   8        5.05        7.85      3.63 o
  -2  19   8        0.01        1.31      4.19 o
  -4  20   8        8.86        5.39      4.41 o
  -3  20   8        6.25        5.68      4.36 o
  -2  20   8       59.49       53.01      4.28 o
  -4  21   8        1.37       -1.27      3.16 o
  -3  21   8       36.33       35.15      3.14 o
  -2  21   8        2.45        4.53      3.98 o
  -3  22   8       12.17       11.15      3.68 o
  -2  22   8        4.65        5.19      5.44 o
  -3  23   8      212.94      174.15      6.03 o
 
